# Supplementary material for: Myopia and Metabolomics: A Comparative Study of Aqueous Humor and Serum Metabolites in Myopic Adults Undergoing Cataract Surgery
Source: Int J Mol Sci. 2025 Sep 3;26(17):8557. doi: 10.3390/ijms26178557 (PMC12428865; doi:10.3390/ijms26178557)
Supplement: Supplementary file 1 [file ijms-26-08557-s001.zip]

Archive with 3 entries (3 files):
- Supplementary file S1.XLSX
- Supplementary file S2.XLSX
- Supplementary file S3.XLSX
