# Supplementary material for: Myopia and Metabolomics: A Comparative Study of Aqueous Humor and Serum Metabolites in Myopic Adults Undergoing Cataract Surgery
Source: Int J Mol Sci. 2025 Sep 3;26(17):8557. doi: 10.3390/ijms26178557 (PMC12428865; doi:10.3390/ijms26178557)
Supplement: Supplementary file 1 [file ijms-26-08557-s001.zip › Supplementary file S1.XLSX]

## Sheet: na2
Baseline patients’ characteristics
Myopia group
Internal ID	Age (years)	Gender	Axial Length (mm)	Body Mass Index	Type of cataract	Comorbidities	Taken prescription medicine
M_13	62	Female	27.23	22.77	Nuclear/Cortical	Atrial Fibrillation	Warfarinum natricum, Enoxaparinum natricum
M_139	60	Female	27.57	26.66	Nuclear	Hypertension, Gonarthrosis	Ramiprilum, Nebivololum
M_103	52	Male	29.02	29.84	Nuclear/Cortical	None	None
M_111	68	Female	28.45	23.03	Nuclear/Subcapsular	Hypertension, Prior thyroid surgery	Levothyroxinum natricum
M_18	64	Female	33.79	36.57	Nuclear/Cortical	Hypertension, Atrial flutter, Mitral valve regurgitation	Pantoprazolum, Perindoprilum argininum, Thiamazolum
M_181	83	Female	28.92	20.7	Nuclear/Cortical/Subcapsular	Hypertension, Hyperlipidemia, Chronic Kidney Disease, Osteoarthritis	Betaxololi hydrochloridum, Furosemidum, Amlodipinum, Allopurinolum, Pantoprazolum
M_198	53	Male	33.62	26.36	Nuclear	None	None
M_250	72	Female	26.71	33.5938	Nuclear/Cortical/Subcapsular	Hypertension, Dyslipidemia	Perindoprilum argininum, Rosuvastatinum
M_253	71	Female	30.65	34.72	Nuclear/Cortical/Subcapsular	Hypertension	Rosuvastatinum + Valsartanum
M_49	69	Female	27.11	29.6427	Nuclear/Cortical	Diabetes mellitus, Hypertension	Metformini hydrochloridum, Amlodipinum, Ramiprilum, Zopiclonum
M_54	67	Female	29.89	27.77	Nuclear	Hypertension	Atorvastatinum, Nebivololum, Pentoxifyllinum
M_76	67	Female	27.2	36.43	Nuclear/Subcapsular	Hypertension, Gout, Depression	Telmisartanum, Betaxololi hydrochloridum, Allopurinolum, Rosuvastatinum, Esomeprazolum, Sertralinum
M_88	62	Female	29.89	20.83	Nuclear/Cortical	Atrial Fibrillation, Osteoarthritis, Parkinson's Disease	Levodopum + Benserazidum, Biperideni hydrochloridum, Amantadini sulfas, Spironolactonum, Acidum ibandronicum, Bisoprololi fumaras
M_121	76	Male	26.1	31.8339	Nuclear/Cortical	Diabetes mellitus, Hypertension, Benign Prostatic Hyperplasia, Gout, Anemia, Hemorrhoids, Chronic Obstructive Pulmonary Disease	Ramiprilum, Metformini hydrochloridum, Hydrochlorothiazidum, Acidum acetylsalicylicum, Formoteroli fumaras dihydricus, Glimepiridum, Allopurinolum
M_1	64	Female	24.52	31.0919	Nuclear/Cortical	Hyperthyroidism	Thiamazolum
M_2	73	Female	25.6	41.9306	Nuclear/Cortical	Diabetes mellitus, Hypertension	Metformini hydrochloridum
M_10	98	Male	25.29	25.5	Nuclear/Subcapsular	Coronary Artery Disease, Hypertension, Chronic Kidney Disease, Benign Prostatic Hyperplasia	Bisoprololi fumaras, Acidum acetylosalicylicum, Pantoprazolum
M_100	70	Female	24	31.1111	Subcapsular	Diabetes mellitus, Hypertension, Arrythmia	Metformini hydrochloridum, Rosuvastatinum, Pantoprazolum, Indapamidum
M_102	80	Male	24.78	34.6021	Nuclear	Hypertension, Atrial Fibrillation	Acenocoumarolum, Ramiprilum, Amlodipinum, Bisoprololi fumaras, Spironolactonum
M_109	64	Female	24.52	36.14	Nuclear	Hypertension, Hyperlipidemia, Improper Fasting Glucose, Obesity, Hiatal Hernia,	Metformini hydrochloridum
M_113	66	Female	24.31	42.9688	Nuclear/Cortical/Subcapsular	Diabetes mellitus, Coronary Artery Disease, Hypertension, Heart pacer	Acidum acetylosalicum, Bisoprololi fumaras, Torasemidum, Telmisartanum, Spironolactonum, Levothyroxinum natricum, Metformini hydrochloridum, Insulinum humanum
M_114	68	Female	24.95	19.53	Nuclear	Hypertension, Osteophorosis, Kidney Stones	Amlodipinum, Ramiprilum, Methylprednisolonum, Cholecalciferolum
M_118	77	Male	24.12	29.7442	Nuclear/Cortical/Subcapsular	Coronary Artery Disease, Hypertension, Cardiomiopathy, Chronic Obstructive Pulmonary Disease	Telmisartanum, Indapamidum, Amlodipinum
M_129	72	Female	25.22	38.52	Nuclear	Coronary Artery Disease, Hypertension, Pacemaker, History of Heart Valve Replacement	Valsartanum, Carvedilolum, Spironolactonum, Torasemidum, Vinpocetinum, Warfarinum natricum, Allopurinolum
M_191	63	Male	24.32	25.9095	Nuclear	Diabetes mellitus, Coronary Artery Disease, Hypertension, Atrial Fibrillation, Hypercholesterolemia	Acidum acetylosalicum, Nebivololum, Perindoprilum argininum, Rosuvastatinum, Eplerenonum
M_201	73	Male	25.69	23.58	Nuclear/Cortical	Hypertension, Atrial Fibrillation, Benign Prostate Hyperplasia, Chronic Kidney Disease	Allopurinolum, Amlodipinum, Sotaloli hydrochloridum, Furosemidum, Finasteridum, Paroxetinum, Pregabalinum, Quetiapinum, Acidum acetylsalicylicum
M_259	46	Female	24.4	28.2284	Nuclear/Cortical/Subcapsular	Diabetes mellitus	Metformini hydrochloridum, Ferrosi sulfas + Acidum ascorbicum, Escitalopramum, Pantoprazolum, Gliclazidum, Amoxicillinum
M_4	63	Female	24.05	32.2335	Nuclear/Subcapsular	Hypertension, Collitis, Hemorrhoids	None
M_45	80	Male	24.02	26.9896	Nuclear	Diabetes mellitus, Bening Prostate Hyperplasia	Amiodaroni hydrochloridum, Tamsulosini hydrochloridum, Rivaroxabanum
M_48	72	Female	24.03	26.2976	Nuclear/Cortical	Hypertension	Bisoprololi fumaras, Ramiprilum
M_50	63	Female	24.15	31.11	Nuclear/Cortical/Subcapsular	Diabetes mellitus	Gliclazidum, Metformini hydrochloridum
M_52	62	Male	24.89	28.089	Nuclear/Cortical/Subcapsular	Diabetes mellitus, Hypertension	Metformini hydrochloridum, Nebivololum, Ramiprilum
M_66	66	Male	24.46	27.7744	Nuclear/Subcapsular	Diabetes mellitus, Hypertension, Hypothyroidism, Polycystic Kidney Disease	Ciclosporinum, Mycophenolas Mofetil, Prednisonum, Torasemidum, Lisinoprilum, Spironolactonum, Kalii chloridum, Atorvastatinum, Pantoprazolum, Nimesulidum, Pentoxifyllinum, Bencyclani fumaras
M_70	72	Male	24.96	34.09	Nuclear	Hypertension, Lymphoma, Hearing loss	Sulfamethoxazolum + trimethoprimum, Aciclovirum, Allopurinolum, Bisoprololi fumaras, Amlodipinum
M_71	71	Female	25.4	23.53	Nuclear/Cortical/Subcapsular	None	None
M_79	51	Male	25.44	28.68	Nuclear	None	None
M_80	83	Male	24.71	24.4898	Nuclear/Subcapsular	Coronary Artery Disease, Hypertension, Benign Prostatic Hyperplasia	Bisoprololi fumaras, Perindoprilum argininum + Indapamidum + Amlodipinum, Rosuvastatinum, Fluoxetinum, Mianserini hydrochloridum
M_96	72	Male	24.07	33.218	Subcapsular	None	Acidum acetylosalicylicum
M_99	81	Male	25.39	31.22	Nuclear/Cortical/Subcapsular	Hypertension	Ramiprilum, Quetiapinum
M_60	41	Female	24.1	20.45	Nuclear/Cortical	None	None
M_179	73	Male	24.46	27.12	Nuclear/Cortical	Coronary Artery Disease, Hypertension, Hyperlipidemia, Ostearthritis	Ramiprilum, Pantoprazolum, Bisoprololi fumaras, Acidum acetylsalicylicum
M_3	71	Male	25.9	33.179	Nuclear	Hypertension, Atrial Fibrillation	Acenocumarolum, Spironolactonum, Perindoprilum argininum, Bisoprololi fumaras
M_12	84	Female	24	28.0404	Nuclear/Cortical	Hypertension	Telmisartanum + Hydrochlorothiazidum, Lercanidipini hydrochloridum
M_28	70	Male	24.26	24.6914	Nuclear/Cortical	Coronary Artery Disease, Hypertension, Benign Prostatic Hyperplasia, Rheumathoid arthritis	Vinpocetinum, Acidum acetylsalicylicum, Ramiprilum + Amlodipinum
M_40	64	Male	24.01	28.5705	Nuclear	Coronary Artery Disease, Hypertension	Rivaroxabanum, Amiodaroni hydrochloridum, Tamsulosini hydrochloridum, Telmisartanum
M_202	88	Female	24.29	37.8906	Nuclear/Cortical	Chronic Obstructive Pulmonary Disease, Venous Thrombosis	Rivaroxabanum
M_123	58	Male	24.67	29.8606	Nuclear/Subcapsular	Diabetes mellitus, Hypertension	Metformini hydrochloridum, Nebivololum, Amlodipinum, Enalaprili maleas, Drotaverini hydrochloridum
M_130	60	Male	24.14	38.5802	Nuclear/Cortical	Diabetes mellitus, Hypertension, Atrial Fibrillation	Metformini hydrochloridum, Acidum acetylsalicylicum, Bisoprololi fumaras, Torasemidum, Ramiprilum, Spironolactonum, Rosuvastatinum, Gliclazidum
M_136	67	Female	24.58	22.1453	Cortical	Diabetes mellitus, Atrial Fibrillation	Dabigatranum etexilatum, Metoprololi succinas, Propafenoni hydrochloridum
M_20	56	Female	24.42	43.5569	Nuclear/Cortical/Subcapsular	Diabetes mellitus	None
M_27	62	Male	24.87	28.089	Nuclear/Cortical	Diabetes mellitus, Hypertension, Benign Prostatic Hyperplasia	Metformini hydrochloridum, Acidum acetylsalicylicum, Finasteridum
M_155	73	Male	24.75	30.6939	Nuclear	Hypertension, Benign Prostatic Hyperplasia, Hypelipidemia, Supraventicular Tachycardia	Amlodipinum, Ramiprilum, Indapamidum, Simvastatinum, Finasteridum
Control group
Internal ID	Age (years)	Gender	Axial Length (mm)	Body Mass Index	Type of cataract	Comorbidities	Taken prescription medicine
C_7	78	Female	23.43	23.3937	Nuclear/Cortical	Diabetes mellitus, Coronary Artery Disease, Hypertension, Hypothyroidism, Chronic Gastritis	None
C_8	57	Male	23.66	24.3548	Nuclear/Subcapsular	Diabetes mellitus	None
C_11	68	Male	23.83	20.984	Nuclear/Cortical/Subcapsular	Hypertension, Atherosclerosis	None
C_142	76	Female	22.1	28.3987	Nuclear/Cortical	Coronary Artery Disease, Hypertension, Dyslipidemia, Asthma	Atorvastatinum, Nebivololum, Acidum acetylsalicylicum, Pantoprazolum, Indapamidum, Budesonidum, Zolpidemi tartras
C_144	65	Male	23.75	27.3438	Subcapsular	Hypertension, Hyperlipidemia	Atorvastatinum, Ramiprilum, Indapamidum
C_148	77	Male	23.09	28.6801	Nuclear/Cortical/Subcapsular	Hypertension, Osteoarthtritis, Chronic Obstructive Pulmonary Disease	Indacaterolum + Glycopyrronii bromidum, Theophyllinum anhydricum, Ramiprilum, Amlodipinum, Omeprazolum
C_149	71	Female	21.93	26.0375	Nuclear/Subcapsular	Hypertension, Bronchiectasis, Ostheoporosis	Fenoteroli hydrobromidum + Ipratropii bromidum, Metoprololi succinas, Indapamidum
C_160	68	Female	22.45	30.8444	Nuclear/Cortical	Hypertension, Dyslipidemia	Amlodipinum, Atorvastatinum, Bisoprololi fumaras, Ramiprilum
C_165	73	Female	23.61	23.0518	Nuclear/Cortical/Subcapsular	Hypertension, Goiter, Osteoarthritis	Lisinoprilum, Amlodipinum
C_5	52	Male	22.8	23.1388	Cortical/Subcapsular	Diabetes mellitus, Hypertension, Chronic Kidney Disease, Psoriasis	Metformini hydrochloridum, Insulinum humanum, Nebivololum, Ramiprilum
C_22	79	Female	23.56	22.0317	Nuclear/Cortical/Subcapsular	Diabetes mellitus, Hypertension	None
C_125	65	Female	23.16	33.0904	Nuclear/Cortical/Subcapsular	Diabetes mellitus, Hypertension, Tachycardia, Diabetic Polineuropathy, Hyperlipidemia	Metformini hydrochloridum, Insulinum humanum, Nebivololum, Rosuvastatinum + tert-Butylamini perindoprilum + Indapamidum, Ezetimibum
C_140	64	Male	23.81	26.9896	Nuclear/Cortical/Subcapsular	Diabetes mellitus, Hypertension, History of stroke	Metformini hydrochloridum, Acidum acetylsalicylicum, Ramiprilum + Amlodipinum, Insulinum humanum
C_170	70	Female	23.2	29.4023	Subcapsular	Diabetes mellitus, Hypertension	Metformini hydrochloridum, Ramiprilum, Simvastatinum, Nebivololum, Vinpocetinum
C_174	77	Female	22.39	29.3848	Nuclear/Cortical	Diabetes mellitus, Hypercholesterolemia	Metformini hydrochloridum
C_173	68	Male	22.83	29.3878	Nuclear/Cortical/Subcapsular	None	None
C_31	68	Female	23.99	35.8302	Nuclear/Cortical	Coronary Artery Disease, Hypertension, Osteoarthtritis	Telmisartanum, Bisoprololi fumaras, Torasemidum, Atorvastatinum, Spironolactonum
C_32	55	Female	22.53	35.9963	Nuclear/Cortical/Subcapsular	Hypertension	Lercanidipini hydrochloridum, Bisoprololi fumaras, Telmisartanum + Hydrochlorothiazidum, Dexlansoprazolum
C_34	80	Female	23.41	27.5134	Nuclear/Cortical/Subcapsular	Diabetes mellitus, Hypertension	Metformini hydrochloridum, Celecoxibum, Bisoprololi fumaras, Tert - Butylamini Perindoprilum + Indapamidum
C_56	81	Male	23.76	35.5665	Nuclear/Cortical	Diabetes mellitus, Hypertension, Atrial Fibrillation	Apixabanum, Carvedilolum, Valsartanum, Furosemidum, Torasemidum, Lercanidipini hydrochloridum, Ferrosi sulfas + Acidum ascorbicum, Rosuvastatinum, Levothyroxinum natricum, Insulinum humanum
C_53	70	Female	23.07	31.5115	Nuclear/Cortical	Hypertension	Ramiprilum, Bisoprololi fumaras
C_55	80	Female	22.86	28.125	Nuclear/Cortical/Subcapsular	Hypertension	Valsartanum
C_87	66	Male	22.96	33.7925	Subcapsular	Benign Prostatic Hyperplasia, Asthma	Tamsulosini hydrochloridum, Mometasoni furoas
C_21	69	Female	22.68	26.4381	Cortical	Hypertension, Dilative Cardiomiopathy, Heart Failure, Hypothyroidism	Warfarinum natricum, Digoxinum, Lisinoprilum, Amlodipinum, Levothyroxinum natricum
C_151	61	Male	22.8	27.0416	Nuclear/Cortical	Hypertension	None
C_132	74	Female	23.17	27.8852	Cortical	Osteoarthritis, Atrial Fibrillation	Bisoprololi fumaras, Dabigatranum etexilatum, Rosuvastatinum, Torasemidum, Candesartanum cilexetilum, Clonidini hydrochloridum, Spironolactonum
C_172	76	Female	22.81	28.764	Nuclear/Cortical	Osteoporosis, Atrial Fibrillation, History of stroke, Atherosclerosis, Dyslipidemia	Perindoprilum argininum, Bisoprololi fumaras, Dabigatranum etexilatum, Piracetamum, Rosuvastatinum
C_196	70	Female	22.25	30.1194	Nuclear	Hypertension	Bisoprololi fumaras, Lisinoprilum + Amlodipinum, Dexlansoprazolum
C_204	60	Female	22.43	23.4236	Nuclear/Cortical	None	None
C_290	66	Female	21.62	37.1094	Nuclear	Deppressive disorders	Levothyroxinum natricum, Rosuvastatinum, Citalopramum, Flunarizinum
C_292	74	Male	22.62	26.8923	Nuclear/Cortical	Benign Prostatic Hyperplasia, Mitral regurgitation, Kidney stones, Hemorrhoids, Stupor, Personality and Behavioral Disorders	Memantini hydrochloridum, Donepezili hydrochloridum
C_157	77	Female	22.68	24.1672	Nuclear/Cortical	Diabetes mellitus, Coronary Artery Disease, Hypertension, Heart Failure, Hyperlipidemia, Osteoporosis, Osteoarthritis	Acidum acetylosalicum, Metoprololi succinas, Ramiprilum, Eplerenonum, Furosemidum, Allopurinolum, Atorvastatinum, Pantoprazolum
C_182	71	Female	23.05	33.0904	Nuclear/Subcapsular	Diabetes mellitus, Coronary Artery Disease, Hypertension, Atherrosclerosis, Hyperlipidemia, Osteoarthritis	Metformini hydrochloridum, Insulinum humanum, Bisoprololi fumaras, Warfarinum natricum, Perindoprilum argininum, Fenofibratum, Atorvastatinum, Empagliflozinum + Metformini hydrochloridum
C_214	46	Female	22.04	16.4062	Nuclear/Subcapsular	Diabetes mellitus, Paroxysmal tachycardia, Gastroesophageal reflux disease,	Metoprololi tartras, Esomeprazolum
C_222	84	Female	22.33	30.8185	Nuclear/Cortical/Subcapsular	Diabetes mellitus, Swelling of lower legs	None
C_225	81	Male	23.01	29.7265	Subcapsular	Diabetes mellitus, Coronary Artery Disease, Hypertension, Gastritis	Pentoxifyllinum, Rivaroxabanum, Doxazosinum, Eplerenonum, Simvastatinum, Bencyclani fumaras, Torasemidum, Insulinum humanum
C_274	78	Female	22.4	31.5886	Nuclear	Diabetes mellitus, Coronary Artery Disease, Hypertension, History of stroke, Hypothyroidism, Parkinson's Disease	Metformini hydrochloridum, Gliclazidum, Amantadini sulfas, Levothyroxinum natricum, Atorvastatinum, Aceclofenacum, Vinpocetinum
C_288	77	Female	23.01	22.6562	Nuclear/Cortical	Diabetes mellitus, Hypertension	Acarbosum, Metformini hydrochloridum, Valsartanum+Hydrochlorotiazidum
C_257	73	Male	22.57	21.95	Nuclear	Chronic Obstructive Pulmonary Disease	Formoteroli fumaras dihydricus, Salbutamolum
C_89	64	Male	23.69	32	Nuclear/Subcapsular	Diabetes mellitus, Hypertension, Gout	Metformini hydrochloridum, Bisoprololi fumaras, Amlodipinum, Gliclazidum, Mebeverini hydrochloridum, Pantoprazolum, Pancreatinum
C_95	80	Female	22.05	26.3465	Nuclear/Cortical	Diabetes mellitus, Coronary Artery Disease, Hypertension, Hypothyroidism, Atrial Fibrillation, Hearing loss	Metformini hydrochloridum, Rivaroxabanum, Trimetazidini dihydrochloridum, Insulinum humanum, Hydroxyzini hydrochloridum, Paracetamolum, Nebivololum, Torasemidum, Digoxinum, Levothyroxinum natricum
