# Supplementary material for: Myopia and Metabolomics: A Comparative Study of Aqueous Humor and Serum Metabolites in Myopic Adults Undergoing Cataract Surgery
Source: Int J Mol Sci. 2025 Sep 3;26(17):8557. doi: 10.3390/ijms26178557 (PMC12428865; doi:10.3390/ijms26178557)
Supplement: Supplementary file 1 [file ijms-26-08557-s001.zip › Supplementary file S2.XLSX]

## Sheet: Supplementary 2.
	MAH_103	MAH_111	MAH_13	MAH_139	MAH_18	MAH_181	MAH_198	MAH_250	MAH_253	MAH_49	MAH_54	MAH_76	MAH_88	MAH_121	MAH_1	MAH_10	MAH_100	MAH_102	MAH_109	MAH_113	MAH_114	MAH_118	MAH_129	MAH_191	MAH_201	MAH_259	MAH_4	MAH_45	MAH_48	MAH_50	MAH_52	MAH_66	MAH_70	MAH_71	MAH_79	MAH_80	MAH_96	MAH_99	MAH_60	MAH_179	MAH_3	MAH_12	MAH_28	MAH_40	MAH_202	MAH_123	MAH_130	MAH_136	MAH_2
Group	Myopia	Myopia	Myopia	Myopia	Myopia	Myopia	Myopia	Myopia	Myopia	Myopia	Myopia	Myopia	Myopia	Myopia	Myopia	Myopia	Myopia	Myopia	Myopia	Myopia	Myopia	Myopia	Myopia	Myopia	Myopia	Myopia	Myopia	Myopia	Myopia	Myopia	Myopia	Myopia	Myopia	Myopia	Myopia	Myopia	Myopia	Myopia	Myopia	Myopia	Myopia	Myopia	Myopia	Myopia	Myopia	Myopia	Myopia	Myopia	Myopia
C0	12.5667	13.5	23.1667	17.7333	19	26.3667	15.9	15.1667	15	9.06667	33.6667	15.4	11.2	19.3667	13.7	19.3333	12.7333	26.4667	13.9333	16.6667	17.1333	27.6667	21.1333	9.8	15.4667	12.4	14.3	15	12.7	16.4	12.8667	13.0333	16.7667	13.2333	11.9667	9.9	12.9667	13.9667	15.4	8.4	15.6667	24.4667	17	21.1333	18.6667	26.7667	16.3667	14.0667	20.7667
C2	2.46	3.43333	7.1	5.16667	4.23333	8.46667	5.06667	4.03333	4.96667	2.46333	9.6	3.63333	2.72	4.83333	3.36667	5.8	2.5	6.83333	3.2	3.8	4.3	6.5	5.8	2.60667	4.03333	3.66667	2.72667	3.76667	3.18	4.83333	2.54	3.7	3.6	2.46	3.93333	2.77333	2.28667	3.36667	3.7	1.91333	3.19667	4.26667	3.83333	5.23333	4.2	5.86667	4.46667	3.03	4.5
C3	0.333333	0.280667	0.463333	0.413333	0.34	0.496667	0.343333	0.456667	0.403333	0.237	0.626667	0.306333	0.197333	1.24667	0.323667	0.476667	0.363333	0.7	0.251667	0.42	0.324	0.57	0.876667	0.546667	0.383333	0.393333	0.296	0.463333	0.356667	0.322667	0.446667	0.303	0.343333	0.241333	0.237667	0.205333	0.353333	0.346667	0.503333	0.183667	0.403333	0.38	0.436667	0.423333	0.383333	0.59	0.46	0.43	0.443333
C4	0.0823333	0.100333	0.180333	0.189667	0.124333	0.287	0.148333	0.147	0.106333	0.127	0.202667	0.115667	0.0963333	0.183333	0.136	0.214667	0.153	0.241333	0.107	0.137333	0.106333	0.165667	0.266667	0.132	0.16	0.061	0.12	0.308333	0.0963333	0.129667	0.0876667	0.129667	0.125333	0.160333	0.0806667	0.0803333	0.0863333	0.191667	0.181333	0.0563333	0.113667	0.171667	0.167667	0.128	0.084	0.164333	0.0826667	0.0923333	0.211667
C5	0.109333	0.098	0.136333	0.138333	0.18	0.193333	0.143333	0.144333	0.152667	0.116	0.198667	0.115	0.0693333	0.206	0.130667	0.143667	0.114	0.199667	0.099	0.180333	0.12	0.212333	0.238333	0.149333	0.136333	0.152	0.0863333	0.131333	0.142	0.0973333	0.119667	0.152333	0.116667	0.0943333	0.0833333	0.0676667	0.107333	0.124667	0.191333	0.057	0.141333	0.141333	0.155333	0.156667	0.147333	0.137667	0.138	0.133333	0.169333
Ala	347	380.333	369.667	270	319.333	379.333	235.333	353.333	338.333	405	295	360.667	255.333	418.333	332	344	501	415.667	344.333	409.667	340.333	466.333	363.667	480.333	340.667	383.667	331	367.667	355	455.667	385	344.667	384	369	302.333	202.333	341.667	360.667	215.667	238.667	404.333	440.333	444	311.667	399.333	460.667	433.667	335	335.667
Asn	32.5667	33.3	35	28.8	38.6667	39	27.0333	34	29.0333	31.6	33.0333	35.3333	30.1667	30.6667	28.8333	39	48	21.4667	37.6667	32.6	35.6667	54.6667	45.3333	39.6667	54.3333	48.3333	32.8667	48	33.3333	41.6667	26.1333	38.3333	30.7667	28.5667	28.5333	27.8333	40.6667	29.5667	29.0667	43	30.6667	37.6667	39.6667	45.6667	56.3333	33.3333	28.7333	36.3333	30.1333
Gln	644.667	864.667	829	800	887	884.667	691.333	818	743.333	678.667	683	818	669	1017.67	651.667	752	785	724.333	834	722.333	803.667	824	745.667	724	985.667	817	675.667	792	788	1262.33	649	740.333	791.667	624.667	679.667	711	612.333	703.333	648	576	778	1014.67	916.333	1090.33	1075	813	769	793	813.333
His	72	71	82	70.3333	79.3333	80	66.6667	75.3333	83	57	58	79.6667	58.3333	72.3333	61.3333	76.6667	87.6667	62	80.3333	73.3333	56.6667	86.3333	85.3333	101.667	101.667	106.333	62.6667	90	70.3333	95.6667	64.6667	74.6667	74.3333	66.3333	81.6667	62.3333	74.3333	60.3333	72	98.3333	74	81.6667	95.3333	89.6667	109.667	85.6667	73.6667	80.6667	65.6667
Ile	81.6667	65.3333	58	60.6667	62	59.6667	59.6667	84.3333	61.6667	70.3333	42.6667	90.6667	40	86	62	73	104	69.6667	63	94.3333	48.3333	80	129	128.333	92	147.333	67.3333	73.3333	92.3333	68.3333	83	79.6667	74.3333	73.3333	60	49	82	67	61.3333	81	65.3333	52.6667	90.3333	69.3333	77.3333	55	62.3333	99.6667	73.6667
Leu	192	152.667	155.333	138.333	138	120.667	138.333	175.667	148	142.667	92.6667	198.333	98	218.333	146.667	150	220.667	143.667	151.667	201	98.6667	161.667	273	270.333	142.333	246.333	157	162	195.667	172	175.333	152.667	146.333	177.333	155.667	126.667	154	149.333	181.667	191.667	172.333	132.667	199	167.667	189	138.667	153.667	241.333	164
Lys	188.333	217.667	210.333	214.333	194.667	206.333	180	173	187	167	170.667	193.333	155	234.333	172	153	226	181.333	208	223.667	134	223.333	231.333	232.667	178.333	213.333	163.333	199.667	207.667	258.333	183	166.333	154.667	133.333	171.667	177.667	150.667	175.333	190.333	164.333	188	200	257.333	240.667	201.333	189.667	194.667	187.667	217.333
Met	41.6667	33.6667	33.6667	35.3333	44.6667	33.3333	38.3333	37.6667	39.3333	27.9667	21.9	43	27	26.9333	33.2667	37.6667	51.6667	23.7333	45	34.3333	29.8333	59	55.3333	44.3333	50	55.3333	35	50.3333	34	36.3333	32.3667	37	31.1667	29.4	40	25.2333	37	33.6667	31.4667	48	37	35.3333	44.3333	42	46.6667	33.3	27.7333	32.5333	28.4333
Orn	31	23.3333	29.1333	33.2667	28.1333	39.3333	21.3333	26.7	21.1	18.0667	36	36.3333	21.4667	26.7667	20.7	49	38.3333	26.8	23.2333	30.1	18.5333	42	55.3333	22.6333	36.6667	29.7333	26.6333	29.1667	24.0333	41.6667	26.5	36	38	13.0333	14.0333	19.3	22.3667	30.0333	28.7333	15.1	32.5667	25.2333	34.3333	25.6667	24.0667	37.3333	10.9	24.2333	34.3333
Phe	107.333	81.6667	119.667	96.6667	116	87.6667	81	104.333	109	74.6667	65.6667	130.333	57	95	87	113.333	125.667	90.3333	112	116.667	58.3333	130.333	154.667	117.667	142.333	135.333	100.667	131.333	112.667	100.333	104.667	94.3333	104	150.667	125.667	65.6667	113.667	91.6667	154	113	106.667	97.3333	119.667	108.667	112	153.667	106.333	140.667	89.6667
Pro	18.3	21.8	30.1333	40.6667	21.5667	72.3333	17.9667	33	42.6667	37.3333	62.6667	30.0667	46.3333	22.8333	35	50.6667	39.3333	59	36.6667	52.3333	38.6667	73.3333	85.6667	43	33.6667	28.2333	28.7	57.6667	41.3333	24.9333	61	37.6667	75	25.4333	18.6	13.1333	32.3333	40.6667	34.3333	21.9667	70	42	100.667	91.3333	48.6667	52	31.3	30.2	39.3333
Ser	152	202.667	237.333	223	318	201.667	144.667	199	278	148.333	181	264	205.667	184	118.667	181.333	349	146.333	251.333	168.667	180	283	214.333	211.333	206.667	412.667	195	257	186.333	238.667	165.333	193.667	219	177	190	139	180.667	190	161	155.667	170.333	199.333	216.333	224.667	267	248.333	148.667	173.667	159
Thr	149	105.333	110.667	111	112.667	109.333	120.333	131.667	129.667	87	74.6667	129.667	84.6667	91	89.3333	169	180.667	72	143.333	80.6667	95.6667	153.667	127.667	133.667	161.667	118	125.667	137	101.667	108.667	92.3333	101.333	83.3333	87	102.333	81.3333	101.667	112.333	84.6667	187.333	127.667	141	182.667	166.667	166	154	84.6667	110.667	115
Trp	35	26.3333	33.6667	28.7667	39.6667	19.6333	24.3333	33.3333	33.6667	22.4667	22.0667	39	18.8667	32.4667	26.6	26.9	36.3333	25.0333	34.3333	33.3333	17.1667	46.6667	33.6667	41	28.4	42.3333	32.6333	32.7333	38.6667	38	30.9333	32.4	23.7333	32.3333	30.9	25.5333	30.2333	27.2	34.3333	34.3333	29.1333	33.6667	40.3333	39.6667	29.1333	30.8	34	29	22.7667
Tyr	113	73.3333	114	84.3333	124	92.3333	69.3333	91.3333	100	85	61.3333	107.333	59	104	92.3333	95.6667	139	77.3333	111	127.333	62.6667	152.333	126	96.3333	82	98.3333	88.3333	126	111	130	101.333	97.6667	69.6667	98	111.667	56.6667	92.3333	93	96.6667	83.3333	107.333	97.6667	140	97.3333	120.667	114.333	102.333	85.6667	81
Val	309.333	245	238.667	229.333	222.667	223.667	201.667	308	278.333	217	163.667	335	176	295	225.667	250	368	280	250.667	323.333	159.333	296.333	440.667	389.333	252	372.333	272	288	332.333	273.333	303.333	238.667	229	283	249.333	199	282	265.667	289	341.333	288	217.333	324.333	247	283.667	266.333	252	322.667	259.333
ADMA	0.426667	0.376667	0.59	0.51	0.52	0.696667	0.39	0.423333	0.526667	0.45	0.636667	0.47	0.376667	0.320667	0.36	0.6	0.55	0.59	0.543333	0.48	0.486667	0.686667	0.54	0.366667	0.666667	0.49	0.516667	0.51	0.423333	0.36	0.436667	0.453333	0.556667	0.373333	0.393333	0.332	0.476667	0.423333	0.45	0.324	0.486667	0.376667	0.39	0.383333	0.446667	0.583333	0.333333	0.303667	0.36
alpha-AAA	2.67667	1.24333	1.84	1.17667	1.36333	1.35	0.683333	2.28	1.23	1.52667	1.17333	0.893333	1.2	1.17333	0.92	1.84	3.7	1.70667	2.37333	2.24333	2.10667	2.05667	2.10333	2.24667	1.41667	2.62667	1.93	1.84	3.46667	1.09333	2.67	0.676667	0.94	1.71333	1.48	1.36333	1.28667	1.75667	2.00333	2.27	1.43333	1.68333	2.00667	2.02	1.99667	1.49667	2.26333	1.17333	1.50333
Creatinine	28.7333	35	52	50.3333	68.6667	126.333	37.6667	41	40.3333	32.7	56.3333	43	38.3333	36.3333	34.6667	93.3333	32.8667	64.3333	38.3333	44.3333	39.3333	57.3333	72.6667	38.6667	335.333	49	32.4333	71.6667	33.6667	43	33	36.6667	74	41	38.3333	25.6333	83.3333	46	40.6667	33.2667	38.3333	52.6667	42.6667	53.6667	63.6667	54.3333	45	29.0667	45.6667
SDMA	0.212	0.326	0.39	0.32	0.513333	0.996667	0.221	0.302	0.346667	0.250667	0.453333	0.268667	0.272333	0.716667	0.218333	0.59	0.476667	0.423333	0.325	0.393333	0.423333	0.383333	0.583333	0.268	1.54333	0.39	0.263667	0.583333	0.225667	0.716667	0.310667	0.296333	0.47	0.255667	0.301667	0.179667	0.536667	0.33	0.327667	0.293333	0.32	0.733333	0.496667	0.54	0.83	0.413333	0.89	0.496667	0.69
Taurine	38.6667	42.3333	47.3333	42	38.3333	58.3333	22.1667	45.6667	47	60	46.3333	37.3333	42.6667	47.3333	44.6667	94.6667	85.3333	66	59.6667	62.3333	42.3333	62	59.3333	39	57.6667	41	34	71.6667	52.6667	58.3333	67.6667	58.6667	70	41.6667	36	30.9	34.6667	64	80.3333	37.3333	47.6667	58	60.6667	59	46.6667	86.6667	64.3333	28.6	40
H1	4033	4525.33	3329	3930	4473	2552.67	4391	3986	3144	3916.33	2955	5036	3125	5461.33	3961.67	2754.33	3787	4464.67	4190.33	5068.67	1794.33	3427	4573.67	9321.67	2429	5106.67	3631	3387	6451	4308.67	6919.33	3335.67	2210	5185.67	3444.67	3610	3979.33	3054.67	4125.33	3918.33	4543	3572.33	5688.67	3697.33	2976.67	1964.33	12618.7	6330.33	3882
Kynurenine	1.37333	0.446667	1.57667	0.736667	1.60333	1.37	0.89	0.77	1.15667	0.396667	1.44667	0.923333	0.973333	0.696667	0.603333	0.94	0.983333	1.06	0.993333	1.29667	0.43	1.39667	1.55667	0.476667	2.78	0.536667	0.443333	0.993333	1.12	1.03667	0.756667	0.816667	0.623333	1.04333	1.04	0.823333	0.656667	1.22667	0.593333	0.87	0.863333	1.25	0.98	0.896667	1.06	1.16667	0.796667	0.64	1.18333
Putrescine	0.177	0.161	0.179333	0.197667	0.249333	0.201667	0.162	0.131	0.114	0.153333	0.185333	0.177667	0.306333	0.113333	0.182333	0.148	0.158333	0.128333	0.267	0.172333	0.150333	0.145	0.248667	0.137667	0.278333	0.275333	0.114	0.168667	0.184333	0.284333	0.166	0.275333	0.0986667	0.225	0.210333	0.105333	0.161333	0.12	0.129333	0.235	0.186333	0.148667	0.146667	0.172667	0.235333	0.197	0.158667	0.172	0.146333
t4-OH-Pro	2.53333	3.46667	2.54333	4.46667	5.76667	3.8	3.20333	3.24	2.32667	1.42667	3.36667	3.09667	2.45333	3.66667	1.36667	4.93333	2.54667	7.03333	6.4	3.36667	3.36667	3.6	6.3	3.73333	5.56667	4.76667	4.13333	4.1	3.10333	6.5	2.64	5.83333	8.83333	2.53333	2.16	1.99667	2.53667	2.78	4.83333	3.07333	2.71667	2.88	6.56667	5.46667	9.03333	4.53333	2.22	2.94	2.88333
C5-OH (C3-DC-M)	0.021	0.032	0.0346667	0.028	0.038	0.054	0.035	0.0313333	0.0353333	0.017	0.037	0.026	0.0216667	0.0373333	0.0293333	0.0323333	0.032	0.0356667	0.0286667	0.0346667	0.0226667	0.0276667	0.041	0.0273333	0.03	0.0246667	0.0253333	0.0266667	0.0406667	0.032	0.0316667	0.0216667	0.0243333	0.019	0.0343333	0.026	0.0236667	0.024	0.0423333	0.023	0.0383333	0.0266667	0.0176667	0.0243333	0.028	0.034	0.0296667	0.034	0.032
Arg	119	102	120	120.667	110.667	162.333	106	118.667	91	61.3333	119.333	119.667	76.3333	80.6667	96	115	79.3333	96	118	96.6667	85	142.333	139.333	77.3333	178.333	132.333	83.6667	123.333	113	144.333	95	79.6667	122.333	75.3333	88.6667	88	90	83.3333	92.3333	79.3333	160.667	99.6667	102.667	112	129	144	69.6667	68.3333	88.3333
Gly	7.2	5.13333	28.6	33.2667	8.6	41.6667	4.6	8	73.3333	13.5	97	15.6667	38.3333	0.321667	9.73333	44	38.3333	44	30.3667	25.0667	61.3333	66.3333	67.3333	8.43333	37	8.66667	27.1667	54.3333	6.4	0	22.6333	37	37	19.9	7.83333	4.33333	25.2667	30.1333	41	16.5667	28.6	27.2333	32.3	27.0667	29.5333	37	25.7	0	35.3333
Cit	3.33	2.80667	4.2	3.9	5.86667	14.1333	3.3	4.7	3.86667	1.4	8.7	4.73333	3.93333	0.923333	3.96667	9.53333	1.58333	4.86667	4	4.6	4	8.86667	11.3667	1.56	15.4333	4.76667	3.53333	6.33333	3.53333	5.43333	1.81	2.35667	6.23333	3.13667	3.56667	2.69	6.06667	3.66667	3.43333	3.43333	4.83333	3.73333	2.86667	2.42667	3.21667	5.76667	1.1	0.48	3.02667
SM C18:1	0.001	0.00966667	0.093	0.0533333	0.087	0.109	0.022	0.034	0.0103333	0.0306667	0.207333	0.023	0.0186667	0.0566667	0.008	0.0176667	0.016	0.01	0.00833333	0.00766667	0.069	0.062	0.0393333	0.00266667	0.0273333	0.0116667	0.0133333	0.0316667	0.00333333	0.0256667	0.0616667	0.0116667	0.0313333	0.00533333	0.0216667	0.007	0.0203333	0.0246667	0.0716667	0.0103333	0.011	0.0233333	0.00466667	0.0906667	0.0156667	0.0376667	0.00333333	0.0143333	0.004
C10:2	0.0373333	0.0366667	0.042	0.0216667	0.0383333	0.0293333	0.0346667	0.0553333	0.035	0.0283333	0.0356667	0.0396667	0.046	0.022	0.033	0.024	0.0443333	0.0406667	0.0566667	0.0443333	0.037	0.0406667	0.0426667	0.0276667	0.031	0.058	0.0323333	0.0303333	0.0376667	0.0263333	0.066	0.0396667	0.0326667	0.0416667	0.042	0.084	0.0306667	0.024	0.0436667	0.049	0.0263333	0.0403333	0.0366667	0.036	0.05	0.026	0.0586667	0.0463333	0.035
Glu	7.36667	6.26667	5.26667	4.06667	3.6	5.33333	2.07667	4.7	4.4	4.9	10.3667	4.96667	5.33333	1.49333	4.86667	9.03333	14.2667	9.43333	8.23333	7.4	10.3667	11.2667	10.1	11.4667	6.53333	8.7	9.26667	6.83333	4.3	5.96667	8.1	4.7	13.6	9.26667	3.63333	2.07	5.36667	7.53333	6.2	5.23333	13.7333	7.26667	4.53333	14.8	4.13333	18.1667	8.2	1.06333	3.06667
PC aa C34:1	0.0953333	0.0753333	0.52	0.383333	0.71	0.676667	0.386667	0.244	0.124333	0.233	1.09667	0.233333	0.155333	0.42	0.125333	0.154333	0.120333	0.177	0.096	0.0973333	0.546667	0.51	0.310667	0.0603333	0.283667	0.108	0.114667	0.413333	0.093	0.16	0.553333	0.189333	0.210667	0.043	0.136667	0.0706667	0.143667	0.160333	0.44	0.151	0.13	0.151	0.0706667	0.59	0.156667	0.245667	0.167667	0.121333	0.0743333
SM C16:1	0.0156667	0.00233333	0.0733333	0.036	0.122	0.0893333	0.0173333	0.0153333	0.01	0.0296667	0.152333	0.0193333	0.0103333	0.054	0.0173333	0.0103333	0.0136667	0.0243333	0.00566667	0.00966667	0.064	0.0616667	0.0323333	0.00233333	0.022	0.00933333	0.00766667	0.0423333	0.005	0.0336667	0.0536667	0.00766667	0.022	0.003	0.0173333	0.00366667	0.014	0.0216667	0.037	0.024	0.00833333	0.0136667	0.00733333	0.0753333	0.00566667	0.0213333	0.0123333	0.018	0.0123333
Asp	1.54667	2.02	1.13333	1.96667	2.62333	3.05	1.41667	2.63667	3.14	1.63333	3.96667	3.9	2.69	2.86	4.7	3.06333	3.96667	2.05333	1.68	1.55667	3.15667	3.28	3.28	4.73333	6.16667	9.96667	1.95333	2.39	1.55	5.13333	1.32333	2.53333	3.4	2.96667	1.47667	0.886667	3.7	2.86	0.983333	1.86667	2.73	1.07667	1.59	2.63	0.523333	3.86667	0.137667	0	1.14333
[truncated: 44 more columns]
