# Supplementary material for: Myopia and Metabolomics: A Comparative Study of Aqueous Humor and Serum Metabolites in Myopic Adults Undergoing Cataract Surgery
Source: Int J Mol Sci. 2025 Sep 3;26(17):8557. doi: 10.3390/ijms26178557 (PMC12428865; doi:10.3390/ijms26178557)
Supplement: Supplementary file 1 [file ijms-26-08557-s001.zip › Supplementary file S3.XLSX]

## Sheet: Supplementary 3.
	MS_103	MS_111	MS_13	MS_139	MS_18	MS_181	MS_198	MS_250	MS_253	MS_49	MS_54	MS_76	MS_88	MS_121	MS_1	MS_10	MS_100	MS_102	MS_109	MS_113	MS_114	MS_118	MS_129	MS_191	MS_201	MS_259	MS_4	MS_45	MS_48	MS_50	MS_52	MS_66	MS_70	MS_71	MS_79	MS_80	MS_96	MS_99	MS_60	MS_179	MS_3	MS_12	MS_28	MS_40	MS_202	MS_123	MS_130	MS_136	MS_2
Group	Myopia	Myopia	Myopia	Myopia	Myopia	Myopia	Myopia	Myopia	Myopia	Myopia	Myopia	Myopia	Myopia	Myopia	Myopia	Myopia	Myopia	Myopia	Myopia	Myopia	Myopia	Myopia	Myopia	Myopia	Myopia	Myopia	Myopia	Myopia	Myopia	Myopia	Myopia	Myopia	Myopia	Myopia	Myopia	Myopia	Myopia	Myopia	Myopia	Myopia	Myopia	Myopia	Myopia	Myopia	Myopia	Myopia	Myopia	Myopia	Myopia
C0	43.4	45.5	41	32.6	33	30.9	52.6	34	40.7	21.3	47.2	33.5	35.4	37.7	39.2	40	34.4	42.5	37.7	41.8	35.9	45.5	45.6	28.3	19.2	24.9	46.7	34.1	37.3	31.2	30.1	30.7	30.8	37.6	40.9	30.7	29.2	20.3	27.5	33.9	49.5	27	46.1	35.9	45.9	26.1	35.3	45.9	42.4
C2	4.82	7.13	8.24	8.77	6.08	5.85	10.6	10.2	14	6.74	11.3	10.2	9.05	6.91	9.27	11	5.27	12.1	7.89	7.04	6.22	6.57	7.66	7.06	3.25	4.41	7.92	8.62	7.21	4.38	8.5	5.54	7.69	12.9	4.68	5.76	5.22	5.79	8.74	7.42	7.74	5.58	6.74	9.46	7.17	11.9	7.16	7.01	5.56
C3	0.447	0.281	0.358	0.205	0.272	0.228	0.39	0.475	0.28	0.217	0.469	0.295	0.241	0.98	0.409	0.443	0.353	0.537	0.281	0.382	0.241	0.339	0.652	0.453	0.172	0.316	0.372	0.362	0.303	0.281	0.237	0.309	0.234	0.222	0.298	0.378	0.262	0.285	0.208	0.453	0.39	0.296	0.322	0.271	0.634	0.253	0.579	0.48	0.419
C4	0.234	0.196	0.187	0.231	0.17	0.414	0.224	0.296	0.184	0.336	0.186	0.202	0.189	0.189	0.278	0.404	0.264	0.302	0.179	0.192	0.155	0.167	0.452	0.183	0.221	0.09	0.212	0.405	0.156	0.152	0.135	0.272	0.156	0.172	0.182	0.159	0.346	0.144	0.183	0.159	0.216	0.262	0.155	0.151	0.243	0.122	0.287	0.201	0.176
C14:1	0.117	0.12	0.143	0.166	0.138	0.136	0.205	0.148	0.153	0.154	0.176	0.217	0.164	0.106	0.168	0.127	0.101	0.178	0.1	0.097	0.108	0.133	0.119	0.075	0.091	0.068	0.142	0.153	0.153	0.093	0.118	0.152	0.14	0.206	0.089	0.138	0.117	0.086	0.106	0.128	0.1	0.094	0.089	0.115	0.114	0.116	0.095	0.119	0.089
C16	0.139	0.175	0.137	0.155	0.134	0.136	0.197	0.225	0.204	0.252	0.178	0.203	0.138	0.122	0.131	0.163	0.102	0.171	0.125	0.193	0.117	0.157	0.089	0.133	0.093	0.109	0.146	0.125	0.163	0.127	0.088	0.183	0.278	0.225	0.111	0.099	0.117	0.147	0.083	0.142	0.186	0.095	0.122	0.159	0.148	0.206	0.101	0.151	0.102
C18	0.069	0.101	0.06	0.068	0.047	0.058	0.066	0.091	0.069	0.094	0.062	0.054	0.054	0.056	0.032	0.048	0.037	0.078	0.057	0.069	0.042	0.061	0.051	0.068	0.04	0.029	0.061	0.055	0.055	0.051	0.03	0.066	0.076	0.084	0.038	0.046	0.035	0.061	0.033	0.059	0.075	0.047	0.05	0.055	0.054	0.085	0.043	0.064	0.038
C18:1	0.122	0.227	0.226	0.177	0.16	0.16	0.22	0.279	0.261	0.212	0.176	0.285	0.163	0.153	0.13	0.196	0.207	0.201	0.179	0.249	0.206	0.147	0.11	0.152	0.113	0.131	0.149	0.166	0.195	0.087	0.151	0.192	0.229	0.263	0.121	0.189	0.166	0.185	0.089	0.138	0.167	0.126	0.169	0.205	0.147	0.253	0.116	0.229	0.117
C18:2	0.038	0.086	0.074	0.038	0.047	0.049	0.047	0.089	0.076	0.064	0.065	0.097	0.053	0.063	0.041	0.087	0.081	0.056	0.065	0.091	0.073	0.05	0.038	0.049	0.036	0.058	0.043	0.062	0.063	0.038	0.036	0.071	0.06	0.067	0.042	0.072	0.051	0.049	0.026	0.095	0.047	0.04	0.056	0.075	0.046	0.073	0.045	0.113	0.036
Ala	489	647	524	374	435	418	419	453	406	613	376	489	435	440	621	441	697	554	499	647	589	488	524	620	318	637	510	455	491	595	411	336	565	436	382	470	490	332	342	494	522	510	330	356	467	469	490	405	499
Arg	88.6	65.5	110	112	102	37.1	90.3	83.1	72.1	81.4	101	95.1	102	65.1	104	101	42.8	109	87.3	73.8	79.5	125	101	79.8	98.1	87.1	87.3	110	125	100	85.7	105	99.5	77	78.9	70.5	73.2	92.5	90.1	115	87.6	71	106	121	106	66.9	95.4	97.9	109
Asn	48.2	49.7	46	38.3	44.4	36.9	57	49.6	39.7	45.5	43.6	42.7	46.2	32.3	52	46.3	66.8	32.6	55.2	51.3	67	68.9	55.3	46.8	55.6	53.4	41.4	55.8	47.9	38.1	46.5	29.4	44.2	43.9	49.2	44.9	41.2	55.6	55.9	47.9	41.5	38.4	58.3	59.6	39.6	27.7	38.6	45	41.1
Asp	24.8	21.8	17.5	17.7	30.7	36.3	45.6	45.4	28.6	27	23.7	27.9	22.2	24.5	28.6	19.9	49.5	20.6	29	44	36.2	18.1	42.6	25.2	30.8	37.3	21.3	15.3	31.3	31.5	18.7	24.5	26.6	26.6	27.2	27.8	23.8	78.6	22.1	20.8	22.5	19.7	23.5	18.8	28.5	19.2	32	30.5	19.1
Gln	650	799	785	782	908	530	586	805	675	854	771	840	871	709	725	1018	720	706	853	601	918	820	705	652	821	559	799	840	828	668	724	797	790	808	663	697	674	355	591	779	795	631	1115	793	716	459	527	840	735
Glu	90.5	101	44.2	44.8	59.8	98.3	203	149	108	105	76.9	130	40.4	131	81.3	56.3	213	69.1	124	203	110	61.6	116	133	62.6	81.9	65	42.9	115	133	63.1	66.8	84.4	107	104	75.9	81	296	64.2	117	52.4	69.3	61.9	65.2	74.5	124	123	99.4	45.1
Gly	177	270	292	240	512	221	275	293	474	216	347	433	415	195	189	254	445	173	306	235	385	250	356	213	286	401	297	318	251	181	235	291	240	241	217	292	190	283	196	228	269	240	333	351	217	175	217	272	263
His	102	95.4	91.9	78.5	89.1	64.3	97.4	104	96	99.2	80.6	93.7	98.5	82.4	97.6	104	118	75.9	99.9	86.7	82.4	99.9	93.8	109	86.8	87.1	91.3	104	90.9	80.8	82.9	82.4	94.1	114	101	94.8	74.9	74.3	123	110	89.6	82.2	102	109	88.2	69.8	74.1	109	79.6
Ile	98.6	78.3	66	56.6	60.7	43.5	74.2	94.3	64.5	95	88.7	83.3	58.6	117	92.9	78.5	148	106	92.6	124	86.3	108	142	120	88.6	102	75.1	89.5	103	97.7	86.5	84.7	91.5	66.8	69.6	93.6	93.5	71.8	66	96	67	72.2	77.3	89.5	69.2	75.4	99.7	81.3	88.1
Leu	213	154	159	109	119	83.4	154	189	140	172	160	173	129	221	188	147	288	188	188	244	156	192	280	225	123	147	156	167	200	188	146	144	195	163	155	154	180	210	141	214	135	128	149	174	145	152	186	168	151
Lys	305	279	293	248	225	171	243	270	226	276	224	265	288	235	248	256	403	221	318	342	237	283	325	289	207	240	275	247	347	234	200	185	229	298	300	224	251	251	245	277	258	254	284	222	231	185	229	291	267
Met	26.8	22.6	23.6	20.2	28.1	16	27.4	25	22.8	25.1	26	24.3	27.5	14.3	28.9	23.9	39.8	20.6	32.3	26.5	30.1	47.9	42.9	25.4	23	23.4	27.6	32.1	24	21	24.4	17.6	23.1	25.9	20.3	24.9	26.9	21.4	26.5	33.5	26.1	19.6	24.7	25.4	25	13.6	17.3	23.6	18.5
Orn	159	134	112	87.6	81	151	133	175	121	92.9	120	158	103	100	109	180	257	84.1	146	177	125	119	215	78.4	132	107	123	94.3	123	96.6	94.7	129	93.2	124	135	115	116	146	57.2	157	110	104	102	104	121	43.8	97	206	109
Phe	78.2	61.7	81.7	59.8	75.3	59.2	79.9	91.3	74.8	69.8	72.1	76.3	62.2	70.5	76.3	75.3	106	79.2	81.6	103	66.4	96.7	115	71.7	65.1	55.5	73.7	79.7	81.6	78.9	61.6	70.1	98.5	81.2	59.6	75	72.4	130	61.8	90.7	75.7	57.3	65.2	63.8	100	73.2	111	84.9	61.2
Pro	181	186	146	178	167	186	186	213	167	277	174	202	266	208	219	231	294	187	172	229	185	191	303	252	138	253	234	231	263	304	168	351	180	122	147	171	185	106	111	315	263	318	349	254	214	144	258	280	173
Ser	123	143	147	160	157	118	148	173	223	156	152	172	198	123	110	160	237	106	188	161	166	202	181	160	104	206	139	141	135	123	142	139	169	132	138	142	153	181	149	150	127	129	164	171	167	127	115	152	136
Thr	167	124	115	106	103	74.3	167	137	115	97.9	90.5	116	107	82.8	125	148	171	85.2	146	99.8	132	153	132	119	118	95.9	123	124	105	98.2	91.5	67.7	93.6	105	110	86.9	123	91	176	159	130	149	158	141	130	75.3	104	98.9	131
Trp	81.8	58.3	58.6	51.9	68	24.8	44.5	71.1	62.3	60.5	64.9	63.2	71.2	82.1	57.6	54.4	77.8	64	70.5	74.6	44	111	59	74.5	24.8	48.7	76.8	53.2	67.3	68	54.9	46.5	76.9	55.8	66.5	60.7	62.1	58.7	60.8	69.4	82.8	60.6	79.3	57.4	69.2	67.6	52.6	85.2	57.9
Tyr	85.8	58.7	88.9	54.7	92.8	53.4	64.9	71.2	66.5	87.9	73.5	71.3	67.9	82.1	92.9	68.9	119	67.8	84.3	99.7	63.4	129	100	58.3	41.1	49.8	75.4	87.9	82.7	77.1	69.1	47.9	77.3	86.4	54.6	63.4	77.3	58.3	46.4	94.6	79.1	74.5	58.1	78.3	79.1	69.2	58.7	111	61.2
Val	359	236	234	194	202	159	236	316	237	275	248	303	232	343	287	250	423	343	276	366	208	327	444	359	167	224	269	257	343	307	220	230	294	224	235	266	292	261	229	318	239	238	223	254	248	235	294	305	247
Creatinine	59.1	72	66.6	70.9	115	120	66.9	70.9	66.9	51.5	67.7	74.8	64.7	55.8	71.3	155	57	95.7	75.6	65.9	61.7	74.2	116	78.5	504	97.8	76.5	119	67.1	66.3	60.5	122	98.6	77.4	59.8	155	73.5	50.7	75.9	71.7	87.5	64.6	81.4	110	68.3	69.8	59	76	76.6
Kynurenine	3.3	2.21	3.97	2.03	5.84	2.56	1.54	3.63	3.29	2.12	3.07	2.74	2.17	3.22	2.28	5.15	3.22	4.48	2.43	3.42	2.17	3.19	4.39	2.32	3.67	2.24	3.67	3.3	3.16	2.74	2	3.22	2.8	2.74	1.98	3.27	2.98	1.18	2.01	2.24	4.83	2.73	2.28	2.43	3.43	1.8	3.1	3.52	3.83
t4-OH-Pro	15.1	18.5	7.92	14.4	18.8	8.7	11.8	13.7	6.82	7.51	8.2	12.1	9.86	14.6	5.29	20.9	13.1	19.7	24.8	12.4	11	6.6	19.1	14	19.7	22.9	13.9	12.4	12	9.78	19.1	33.2	9.8	11.7	10.9	10.4	9.27	9.49	10.3	8.84	8.74	14.7	14.4	34.3	11.9	7.57	14.1	26.8	8.82
Taurine	167	182	132	152	121	146	192	169	159	192	166	178	122	123	161	144	168	162	203	173	191	112	194	172	125	178	134	111	219	172	104	125	109	184	180	172	115	245	174	157	120	137	161	165	149	92.6	158	186	128
lysoPC a C14:0	6.62	4.81	4.19	2.26	3.36	2.91	8.84	7.66	3.75	5.36	2.37	3.56	5.71	2.72	4.91	3.7	3.67	2.65	2.19	4.89	2.43	5.21	3	2.94	2.12	3.05	3.82	2.7	4.05	6.1	1.64	2.95	1.93	4.09	3.06	2.4	3.22	1.9	2.87	4.06	4.04	3.03	2.51	1.95	6.28	4.12	2.59	4.76	3.62
lysoPC a C16:0	73.3	88.3	60.5	61	51.2	46.5	100	105	68.4	72.3	76.9	57.6	83.4	62.9	61.9	62.1	71.2	55.8	38.9	60.8	65.4	74.8	56.7	56.2	52.1	60.4	55.1	61.3	81.1	88.3	38.1	89.8	52.5	64.3	60.7	71.1	40.3	41	42.2	72.3	61.1	56.4	60.5	60.6	69.9	71.9	52	63.5	65.7
lysoPC a C16:1	2.43	2.2	2.23	1.63	2.03	1.13	6.55	3.17	2.36	1.94	1.89	1.68	2.65	1.66	2.28	1.97	2.55	1.42	1.39	1.32	2.12	2.08	1.27	1.76	1.32	1.7	1.92	1.29	1.99	2.3	1.81	1.65	1.11	3.1	1.84	1.74	1.35	0.724	1.13	1.72	2.14	1.61	1.63	1.98	2.73	2.02	1.38	2.02	1.85
lysoPC a C17:0	0.991	1.67	0.864	0.594	0.997	0.697	0.976	2.34	1.12	1.22	0.996	0.815	1.79	0.883	0.832	1.56	1.54	0.558	0.714	1.15	0.746	1.27	0.768	0.806	1.22	0.686	0.919	0.882	0.893	0.813	0.454	1.19	0.64	0.465	0.757	1.54	0.825	0.846	0.774	0.991	1.18	0.806	1.23	0.752	1.53	0.666	0.825	1.11	1.14
lysoPC a C18:0	23.1	32.2	19.2	19.6	16.7	17.1	25.9	28	17.9	22.6	22.5	22.3	24.1	21.3	19.5	21	22.3	18.2	15.1	20.9	19.7	28.1	21	16.5	20.9	18.4	16.9	20.8	24.3	27.3	11.9	23.1	13.3	16.9	20.2	25.9	13.5	15	10.6	21.3	17	17.1	18.6	18.2	21.4	19.3	16.5	23.5	20.9
lysoPC a C18:1	15.2	17.3	13.2	16	12.2	10.9	36.8	17.9	15.3	15.4	18.1	13.6	20.7	13.8	13	18.1	17.3	10.3	11.2	9.75	17.9	22.1	11.7	14.4	16.2	15.6	11.3	16.2	14.4	16.4	15.5	20.7	10.3	15.7	12.3	19.6	10.6	7.07	8.32	11.1	13.3	9.45	15.2	17.9	15	13.9	10.9	13.8	12.7
lysoPC a C18:2	16.8	20.8	13.6	18.1	14.9	11.4	24.5	17.2	14	24.1	25.1	14.4	24.9	15.9	15.1	16.8	10.3	11.9	11.2	10.2	18.9	33.1	19.8	17.2	14.8	15.3	11.7	26	15.4	20.9	15	34.5	11.7	13.6	15.6	17.9	10.4	5.3	12.7	25	14.1	10.3	20.1	23.3	17.9	19.1	11	19.2	12.7
lysoPC a C20:4	4.87	7.11	4.82	8.08	2.94	2.86	4.88	8.34	6.96	4.04	5.84	3.89	5.4	4.57	4.05	7.74	7.31	2.44	4.97	2.54	3.59	6.91	4.29	6.29	3.1	3.62	4.01	4.91	3.78	3.29	3.66	5.67	3.58	4.61	5.04	8.25	4.06	2.29	2.26	2.75	4.73	2.49	5.8	3.61	4.52	3.84	3.34	3.24	4.35
PC aa C28:1	3	1.82	2.42	1.4	3.38	2.33	2.12	3.32	2.28	2.68	2.88	2.37	2.2	1.54	2.36	1.62	1.67	2.23	1.56	2.25	1.43	3.09	1.66	1.38	2.71	1.37	2.28	2.87	2.34	2.19	0.906	1.54	2.12	2.08	1.58	1.54	1.43	1.52	2.64	2.44	2.81	2.01	1.57	1.64	3.88	2.26	1.61	3.44	3.12
PC aa C30:0	5.18	2.83	2.93	2.15	3.34	2.8	6.19	4.18	2.19	5.84	2.58	2.96	4.33	2.17	5.64	1.98	1.45	2.84	1.63	2.9	1.59	5.39	1.73	1.86	1.87	2.02	3.14	2.7	2.85	3.64	3.11	1.82	2.12	3.28	1.84	1.39	1.82	1.84	3.11	3.97	3.24	2.77	2.13	1.93	4.62	4.16	1.93	4.4	2.79
PC aa C32:0	13.6	11.4	12.5	14.1	12.8	12.3	16.8	13.9	9.58	19.1	15.2	12	13.7	11.6	16.2	8.6	8.32	14.4	8.49	9.97	10.5	15.9	9.34	8.2	8.65	9.13	12.3	11.4	13.7	12.7	11.8	12.4	17.6	13.2	8.45	8.62	7.94	10.8	11.9	13.4	10.9	9.74	10.3	12.7	13.3	15.9	11	14.6	11.1
PC aa C32:1	22.2	8.14	13.4	7.25	12.8	6.28	55.1	18.6	9.59	15.7	9.38	12.1	13.5	6.94	20.6	8.18	5.63	10.7	6.34	7.31	8.98	14.3	3.99	8.9	5.79	8.73	12.7	6.83	13	18.6	10.2	4.23	9.17	32.8	6.66	4.08	4.99	4.36	9.13	11.7	14.1	12.1	6.01	7.8	19.4	19.3	7.16	13.6	9.07
PC aa C32:2	4.21	2.69	2.56	1.18	2.95	2.58	6.03	4.45	1.41	5.01	1.99	2.68	4.32	2.04	3.36	1.49	1.31	1.57	1.41	2.61	1.95	4.14	1.59	1.36	1.04	1.65	2.06	2.18	2.91	4.55	1.31	1.14	1.1	3.99	1.81	0.855	1.68	0.929	3.64	5.09	2.01	3.56	1.72	1.9	3.92	3.61	1.79	4.8	1.48
PC aa C32:3	0.313	0.32	0.277	0.34	0.509	0.368	0.35	0.443	0.366	0.429	0.371	0.408	0.566	0.241	0.36	0.214	0.267	0.258	0.289	0.277	0.263	0.43	0.294	0.183	0.242	0.172	0.264	0.433	0.364	0.329	0.157	0.218	0.232	0.352	0.22	0.259	0.248	0.219	0.299	0.323	0.295	0.248	0.229	0.205	0.394	0.216	0.248	0.461	0.296
PC aa C34:1	283	164	210	233	184	156	459	259	188	230	232	206	194	154	211	155	133	226	141	139	181	235	117	165	148	183	210	155	229	248	166	140	234	362	150	165	119	121	185	148	204	172	137	159	224	260	178	205	187
PC aa C34:2	322	258	283	304	305	281	386	351	216	397	417	271	304	230	267	163	177	367	168	229	298	363	279	198	234	233	264	313	335	392	200	329	331	309	218	211	168	172	365	448	220	285	200	263	290	412	258	391	255
PC aa C34:3	13.2	11.7	12.3	8.98	15.6	12.7	24.1	15.2	8.45	12.4	11.2	13.6	21.7	8.62	12.9	7.52	8.39	8.03	8.16	8.45	11.7	14.9	9.96	6.3	9.08	10.2	9.55	11.9	14.8	16.1	10.1	8.5	9.02	16.8	8.51	10.1	8.02	5.97	12.4	12.7	7.86	9.55	6.72	8.84	12.6	11.4	9.28	20.5	8.18
PC aa C34:4	1.88	1.44	1.29	0.811	1.16	1.09	1.88	2.46	0.957	1.28	0.826	1.12	1.87	0.932	1.7	0.844	1.16	0.568	1.01	0.966	0.547	1.59	0.878	0.719	0.505	0.637	1.07	0.944	1.22	1.3	0.659	0.376	0.553	1.82	0.957	0.915	0.932	0.504	1.25	0.978	0.901	0.985	0.873	0.504	1.6	1.12	0.78	1.56	0.947
PC aa C36:1	76	47.4	47.2	51.8	46.5	47.5	102	56.6	36.6	51.7	44.9	61.2	44.5	43.9	51.1	36.5	34.6	50.2	43.4	38.4	36.1	67.4	36.3	39.3	45.9	38.7	50.6	40.5	52.8	67	41.3	32.5	39.1	71.1	40.5	49.4	34.7	34	41.9	34.2	46.9	38.9	32.2	39.4	47.9	51.1	41.5	59.2	41.9
PC aa C36:2	253	204	198	211	219	213	290	219	129	253	230	228	194	181	189	135	139	257	159	179	197	288	208	137	193	178	190	212	217	287	170	190	175	200	163	180	136	127	199	262	157	193	145	181	223	250	197	308	185
PC aa C36:3	130	98.6	104	105	102	104	160	143	80.5	97.2	121	102	96.1	86.9	103	73.1	81.3	102	70.6	61.4	99.9	122	83	73.3	99.7	95.4	109	103	120	131	97.2	99.2	99.7	121	88.7	104	60.7	43.4	130	133	96	102	67.9	82.7	114	144	99.2	128	96.9
PC aa C36:4	195	185	195	270	134	145	165	304	219	149	220	152	154	138	177	149	235	121	160	105	99.8	187	142	157	85.3	115	181	143	148	132	119	127	167	233	145	225	125	92.8	165	105	147	137	149	95.6	163	186	152	151	168
PC aa C36:5	28.9	22.1	15.4	13.5	25.6	18.9	38	31.1	23.2	27.2	17.1	30.5	51.7	26.7	58.8	16.3	24.7	25.6	25.8	46.8	11.5	23.2	14.6	13.7	9.22	8.91	18.7	19.3	16.2	19.3	12.5	11	12.6	38.2	20.7	17.6	28.2	48.9	12.9	5.87	13.4	11.5	19.6	21.3	18.4	17.8	31.7	22.5	15.4
PC aa C36:6	1.2	1.07	0.682	0.417	1.09	0.72	1.6	1.14	0.745	1.57	0.516	0.752	1.67	0.687	1.4	0.488	0.754	0.667	0.933	1.06	0.385	0.872	0.555	0.412	0.37	0.361	0.761	0.67	0.493	0.79	0.445	0.307	0.472	1.15	0.78	0.636	0.692	0.813	0.573	0.251	0.529	0.626	0.622	0.52	0.708	0.655	0.765	0.932	0.463
PC aa C38:0	2.72	3.67	3.58	2.83	4.29	4.37	3.4	2.3	2.73	3.88	2.91	3.17	3.51	3.18	2.66	2.15	2.64	4.67	3.02	3.45	2.66	3.22	2.89	1.28	1.91	1.5	3.13	4.11	2.22	2.35	3.02	2.47	3.33	2.76	3.23	2.99	1.88	3.33	2.1	1.63	2.41	2.72	3.72	3.4	2.11	2.23	2.53	3.63	2.04
PC aa C38:1	1.95	1.26	0.976	0.961	1.58	1.43	1.14	0.817	0.823	2.03	0.873	1.13	1.79	1.17	1.03	0.96	0.718	1.3	0.998	1.48	1.16	1.13	0.998	0.44	0.408	0.623	0.855	1.38	1.04	0.603	0.982	0.935	1.01	0.525	0.884	0.689	1.02	1.64	0.462	0.204	0.897	0.783	1.31	1.04	0.424	0.421	0.848	1.83	0.537
PC aa C38:3	62.8	46.2	43.7	44.6	42	38.5	52.3	56.1	36.2	35.1	45.4	51.6	37.2	38	52.2	34.5	30.5	45.4	35.3	27.1	31.2	51.3	28.3	28	37.3	32.6	50.7	40.1	51.4	52.4	33.1	30.7	37	54.7	43.5	46.5	24.7	22.9	35.3	43.3	44.6	46.1	31.5	31.5	54.7	50.1	39.2	46.7	42.3
PC aa C38:4	121	126	126	163	84.7	96.2	90.8	166	126	83.3	118	121	83	94.8	107	118	158	81.7	135	69.7	62.6	120	95	96	61	74.3	117	84.3	86.7	77.8	80.2	71.6	90.9	130	102	178	99.4	64.6	76.6	57.3	96.8	90.9	102	55.7	113	105	105	102	118
PC aa C38:5	57.7	52.4	47.6	54.7	43.5	46.2	75.6	76.6	54.7	46	51	59.6	60.5	42.3	63.1	51.4	65.5	40.2	51.6	49.7	32.3	53.8	33	33.1	31.1	37.3	45.8	41.5	40.1	44.2	36.6	31	37.2	68.8	44.9	60.7	44	46.1	34.4	23.6	39	33.8	41.3	33.3	55.3	44.4	51.9	47.2	41.5
PC aa C38:6	87.8	93.3	67	71.2	69.5	63.7	115	81.9	88.6	138	85	53.9	83.8	65.3	92.8	42.7	57.8	98.7	65.9	69.6	61.1	60.8	53.7	45.1	37.1	45.1	78.7	69.8	42.1	67.9	39.3	52.1	94	79.7	72.1	67.4	52.9	72.4	60.3	29.6	56.7	53.7	67.4	55.3	57.2	72.8	83.1	54.7	51.5
PC aa C40:2	0.493	0.21	0.206	0.214	0.321	0.277	0.286	0.203	0.216	0.268	0.293	0.221	0.831	0.285	0.184	0.248	0.195	0.241	0.229	0.362	0.17	0.254	0.237	0.129	0.221	0.115	0.238	0.32	0.194	0.202	0.211	0.264	0.244	0.222	0.244	0.321	0.257	0.283	0.168	0.212	0.148	0.152	0.261	0.309	0.154	0.172	0.219	0.252	0.1
PC aa C40:3	0.849	0.463	0.546	0.433	0.666	0.576	0.584	0.413	0.42	0.639	0.638	0.663	1.4	0.504	0.634	0.439	0.558	0.752	0.524	0.757	0.523	0.641	0.394	0.273	0.557	0.433	0.497	0.621	0.437	0.463	0.531	0.615	0.519	0.514	0.501	0.588	0.538	0.57	0.412	0.412	0.393	0.277	0.612	0.574	0.546	0.348	0.509	0.599	0.431
PC aa C40:4	4.1	2.69	3.17	2.68	1.8	2.25	3.76	3.97	1.8	1.8	2.66	2.52	2.07	1.93	2.67	2.99	2.26	1.84	1.82	1.32	1.58	3.29	1.48	1.48	2.44	2.07	2.75	2.02	2.59	2.74	1.79	1.75	1.99	3.43	2.16	2.62	1.46	1.18	1.93	2.24	2.76	2.56	1.98	1.4	3.37	2.98	2.14	2.32	2.3
PC aa C40:5	12.3	9.57	8.29	8.62	6.09	8.02	18.1	13.2	7.74	7.32	8.62	11.2	8.01	6.64	9.17	9.91	7.5	7.02	6.61	5.06	5.49	10.3	4.78	5.04	7.63	7.09	8.42	6.97	8.43	10.7	5.09	5.26	6.09	14.4	8.33	10.3	5.76	4.38	5.09	5.8	8.9	7.48	7.66	4.93	14.1	8.8	7.77	7.79	7.05
PC aa C40:6	40.2	37.9	25.2	24.3	28	24.4	50	29.8	29.2	47.8	26.8	28.5	23.2	26.7	37.5	20.1	23.6	43.8	30.5	30.5	20.8	27.2	19.8	16.9	16.4	17.3	31.9	26.5	16.4	29.7	15.1	17.3	27.7	31.1	30.9	31.5	23.3	32	15.9	11	25.1	23.4	26.9	19.2	29	25.8	32.5	21.6	21.7
PC aa C42:0	0.381	0.667	0.648	0.519	0.642	0.459	0.476	0.397	0.282	0.637	0.398	0.571	0.57	0.431	0.437	0.471	0.496	0.491	0.387	0.436	0.457	0.52	0.411	0.217	0.38	0.277	0.466	0.546	0.42	0.265	0.484	0.447	0.303	0.412	0.519	0.39	0.35	0.528	0.367	0.357	0.345	0.322	0.708	0.728	0.373	0.355	0.319	0.423	0.351
PC aa C42:1	0.199	0.423	0.325	0.277	0.322	0.285	0.228	0.228	0.213	0.342	0.225	0.326	0.283	0.211	0.219	0.339	0.329	0.239	0.242	0.185	0.231	0.28	0.225	0.129	0.182	0.181	0.284	0.358	0.207	0.13	0.229	0.263	0.225	0.23	0.294	0.309	0.171	0.262	0.19	0.174	0.161	0.181	0.343	0.316	0.201	0.158	0.162	0.172	0.18
PC aa C42:2	0.301	0.217	0.211	0.153	0.322	0.298	0.293	0.159	0.133	0.255	0.187	0.229	0.34	0.152	0.257	0.219	0.186	0.211	0.3	0.241	0.199	0.309	0.183	0.129	0.169	0.175	0.198	0.273	0.179	0.167	0.192	0.212	0.177	0.183	0.257	0.233	0.185	0.294	0.187	0.164	0.112	0.114	0.215	0.22	0.128	0.146	0.128	0.177	0.113
PC aa C42:4	0.197	0.149	0.176	0.109	0.158	0.161	0.166	0.154	0.093	0.167	0.152	0.166	0.131	0.164	0.118	0.137	0.134	0.16	0.112	0.12	0.126	0.21	0.108	0.067	0.113	0.105	0.159	0.151	0.122	0.116	0.1	0.119	0.136	0.12	0.135	0.138	0.122	0.121	0.159	0.125	0.112	0.119	0.125	0.127	0.173	0.112	0.165	0.14	0.107
PC aa C42:5	0.61	0.336	0.317	0.344	0.359	0.333	0.642	0.37	0.252	0.346	0.346	0.375	0.752	0.45	0.517	0.342	0.319	0.42	0.219	0.417	0.252	0.445	0.206	0.189	0.298	0.261	0.332	0.266	0.236	0.326	0.309	0.278	0.313	0.376	0.211	0.344	0.474	0.331	0.321	0.194	0.265	0.36	0.596	0.323	0.441	0.44	0.316	0.301	0.303
PC aa C42:6	0.643	0.357	0.278	0.246	0.438	0.397	0.65	0.462	0.31	0.399	0.357	0.434	0.735	0.35	0.584	0.568	0.367	0.348	0.363	0.36	0.329	0.605	0.22	0.242	0.38	0.314	0.438	0.397	0.256	0.312	0.3	0.208	0.311	0.459	0.397	0.541	0.289	0.39	0.349	0.221	0.373	0.319	0.359	0.296	0.536	0.434	0.312	0.36	0.266
PC ae C30:0	0.298	0.214	0.241	0.2	0.338	0.264	0.29	0.359	0.184	0.383	0.211	0.221	0.381	0.168	0.303	0.198	0.175	0.224	0.169	0.207	0.165	0.465	0.136	0.126	0.271	0.14	0.265	0.211	0.221	0.218	0.148	0.162	0.275	0.194	0.148	0.15	0.169	0.217	0.274	0.447	0.341	0.172	0.192	0.21	0.472	0.189	0.135	0.348	0.197
PC ae C30:2	0.072	0.076	0.116	0.071	0.134	0.091	0.049	0.179	0.111	0.121	0.078	0.088	0.11	0.08	0.087	0.057	0.102	0.093	0.104	0.098	0.059	0.124	0.095	0.055	0.109	0.041	0.083	0.109	0.096	0.08	0.022	0.059	0.11	0.083	0.055	0.094	0.061	0.083	0.063	0.066	0.101	0.089	0.051	0.063	0.137	0.048	0.065	0.106	0.077
PC ae C32:1	1.97	1.96	3.02	2.76	3.16	3.55	2.86	2.34	1.63	3.11	2.34	2.1	2.71	2.55	2.49	1.35	1.67	2.66	1.69	1.56	2.08	2.97	1.94	1.05	1.77	1.41	2.64	2.03	2.59	1.82	2.34	1.52	3.39	2.45	2.01	1.95	1.29	1.94	1.99	3.36	2.7	1.93	1.95	2.74	2.33	2.19	1.95	3.14	1.77
PC ae C32:2	0.466	0.424	0.751	0.595	1.01	0.676	0.676	0.644	0.62	0.629	0.474	0.541	0.793	0.506	0.53	0.306	0.438	0.59	0.497	0.433	0.397	0.604	0.449	0.263	0.422	0.33	0.625	0.508	0.466	0.427	0.539	0.363	0.561	0.557	0.441	0.506	0.352	0.484	0.535	0.527	0.592	0.461	0.568	0.622	0.72	0.411	0.534	0.886	0.49
PC ae C34:0	1.42	0.95	1.07	0.804	1.17	0.98	1.33	1.98	0.744	1.78	0.891	0.839	1.42	0.79	1.2	0.958	0.841	1.04	0.82	1.12	0.621	1.65	0.775	0.721	0.973	0.443	1.11	0.854	0.842	0.651	0.631	0.651	1.26	0.717	0.677	0.888	0.77	1.04	1.04	1.06	1.28	0.787	0.844	0.65	1.39	0.78	0.77	1.39	1.01
PC ae C34:1	8.32	6.57	9.01	7.67	8.35	9.32	10.3	11.1	6.76	9.79	8.41	7.93	10.5	7.02	7.28	6.57	6.3	8.46	5.58	6.59	7.39	10.7	5.82	4.73	7.21	5.75	8.47	7.19	8.15	6.53	6.98	6.06	10.9	7.89	5.21	6.31	5.16	5.78	7.98	9.53	8.64	6.38	7.13	8.52	11.1	6.52	6.83	10	7.96
PC ae C34:2	9.49	8	10.6	11.2	14.5	14.1	9.53	12	7.65	11.3	10.3	8.27	12.4	6.04	6.83	6.25	5.38	9.35	6.37	6.58	7.98	12.9	8.61	4.27	7.59	5.16	9.44	15.5	8.34	9.27	7.8	7.28	9.54	9.74	7.74	7.5	5.12	6.16	12	15.9	10.1	8.78	8.6	9.38	11.5	6.96	7.07	16	6.66
PC ae C34:3	4.73	4.56	6.68	6.51	9.04	9.24	4.7	4.63	5.24	7.72	5.42	5.86	6.68	3.27	4.75	3.28	3.11	5.79	3.95	3.3	4.17	7.52	4.99	2.81	3.7	4.38	4.8	8.21	4.72	5.14	5.14	5.19	4.03	5.75	5.06	4.92	2.81	3.57	7.01	7.68	4.5	4.49	5.98	5.59	4.98	4.36	3.91	10.7	4.01
PC ae C36:0	0.881	0.536	0.672	0.824	0.769	0.734	1.64	0.653	0.565	0.806	0.685	0.611	0.935	0.554	0.666	0.408	0.445	1.03	0.623	0.767	0.549	0.942	0.433	0.545	0.503	0.537	0.771	0.769	0.679	0.564	0.828	0.64	0.591	0.868	0.516	0.531	0.543	0.845	0.672	0.537	0.778	0.503	0.55	0.686	0.64	0.746	0.674	0.865	0.649
PC ae C36:1	7.6	5.63	6.32	5.48	6.24	5.55	7.43	10.9	6.02	7.37	6.3	5.83	7.59	3.83	6.1	6.18	5.98	5.51	5.08	5.59	4.42	8.77	4.18	4.83	6.3	3.72	7.06	5.49	5.16	5.2	3.57	4.26	5.87	5.06	4.57	6.67	4.9	4.82	6.49	4.84	7.12	4.55	4.63	4	8.96	4.41	4.83	6.93	6.26
PC ae C36:2	9.31	9.43	10.1	8.43	11.6	10.9	9.15	15.5	7.9	13.6	10.8	8.66	14.2	6.99	7.68	8.39	8.45	9.53	6.84	8.7	8.26	13.1	8.47	6.12	10.8	6.54	9.52	10.5	8.69	8.23	6.6	8.17	9.7	6.5	7.14	9.86	7.38	7.74	12.1	12.4	9.2	8.34	8.57	8.09	13.5	7.4	8.8	14.8	8.99
PC ae C36:3	6.83	4.94	6.63	7.01	8.57	7.93	7.83	6.86	4.3	5.86	6.49	5.69	7.42	3.99	4.51	4.11	3.46	6.75	4.66	3.71	6.03	7.38	5.56	3.02	5.09	3.82	6.2	8.91	5.48	5.88	5.61	4.83	5.95	5.91	5.34	5.12	2.98	3.52	7.54	10	5.72	5.42	5.53	6.04	6.95	4.9	3.9	9.29	4.19
PC ae C36:4	26.2	20.4	22.3	26.4	17.9	23.6	18.5	22.5	13.4	14.1	19.4	15.6	15.3	16.4	13.5	16.3	16.3	19.2	15.1	10.6	11.3	18.8	16.4	11.4	13.6	8.03	20.3	20.6	16.7	12.8	16.7	12.7	18.1	18.6	19.1	17.5	9.65	9.09	17	18.7	18	17.1	17.1	12.2	18.9	13.3	11.7	18.9	15.2
PC ae C36:5	13	11.2	14.8	16.3	13.1	15	10.6	10.5	8.67	8.91	10.9	9.49	9.49	12	9.4	8.94	13.1	10.9	9.63	7.94	7.29	10.6	10.1	6.68	6.41	6.23	10.5	12.1	9.11	7.11	9.53	7.48	9.79	12.2	11.2	12.7	6.95	8	8.71	7.75	8.65	10.7	11.6	7.72	8.84	7.82	8.56	13.8	7.8
PC ae C38:0	1.94	2.14	1.7	1.32	2.15	1.99	2.67	2.1	1.68	2.64	1.69	1.72	3.04	1.42	2.64	1.02	1.73	1.56	1.84	1.85	1.48	2.07	1.44	0.999	1.14	1.02	1.77	1.82	1.28	1.61	1.31	1.04	1.34	1.92	1.65	1.78	1.59	1.65	1.51	0.848	1.29	1.24	1.48	1.43	1.64	1.32	1.72	2.01	1.15
PC ae C38:2	1.33	0.88	1.22	0.957	0.885	1.41	1.73	1.06	0.615	1.29	1.23	0.982	1.6	0.927	1.04	0.929	0.671	1.37	0.905	1.02	1.21	1.5	0.847	0.47	1.64	0.91	0.906	0.932	1.04	1.07	0.854	0.987	0.908	0.663	0.626	0.967	0.891	0.776	1.23	1.55	0.846	0.867	0.974	1.27	1.15	1.03	0.936	1.87	0.586
PC ae C38:3	3.13	2.7	2.96	2.49	2.76	2.75	2.72	5.13	2.41	2.69	2.91	2.66	3.14	1.84	2.85	2.47	2.39	2.64	2.08	1.9	2.12	3.57	1.83	1.78	2.9	1.72	3.36	2.54	2.55	2.4	1.76	1.93	2.64	2.09	2.29	2.84	1.78	1.71	3.14	3.33	3.15	2.31	2.13	1.89	4.26	2.4	2	2.75	2.61
PC ae C38:4	14.2	13.5	15.5	15.1	9.29	13.7	8.54	21	10.5	10	12.5	10	11.3	11.1	8.87	12.6	15.1	10.5	10.1	7.01	6.95	14.8	9.78	8.69	9.38	5.69	13.1	9.25	9.76	6.16	8.93	7.92	10.9	9.68	9.56	15.1	8.23	6.51	10.4	11.6	13.3	9.7	11	7.81	13.4	8.85	8.41	10.8	11.5
PC ae C38:5	17.4	17	20.1	21.6	16.8	22.1	15.4	16.7	13	13	17.7	16.3	16.6	18.3	12.6	15	17.8	17.5	14.6	11.6	13.7	17.8	15.5	9.38	11.9	9.81	16.2	18.3	15.1	10.3	18.6	13.1	17.8	16.7	15	18.3	10.2	10.4	12.4	13.9	13.8	14.4	18.1	14.6	15.1	12.6	12.6	19	13.5
PC ae C38:6	7.99	7.64	8.37	8.63	9.23	10.2	8.51	6.58	6.16	7.96	6.29	6.56	7.82	7.44	7.01	4.75	7.08	9.31	6.82	7.66	5	6.67	6.46	3.7	4.28	3.59	7.44	8.87	5.11	5.06	6.45	4.51	6.57	7.18	7.62	6.85	4.5	7.24	5.3	4.31	5.95	6.45	7.9	6.26	6.14	4.81	5.6	8.83	4.88
PC ae C40:1	1.35	1.46	1.03	1.3	0.979	1.12	1.37	1.46	0.993	1.63	1.24	0.966	1.61	0.877	1.32	0.79	1.03	0.818	1.07	0.794	0.922	1.79	0.861	0.941	0.714	0.647	1.05	1.25	0.778	0.88	0.866	0.853	0.865	1.16	0.783	1.47	0.842	0.669	0.814	0.654	0.674	0.624	1.21	0.894	0.956	0.996	0.842	1.34	0.83
PC ae C40:2	1.96	1.48	1.74	1.21	2.02	1.56	1.24	2.67	1.51	1.71	1.59	1.39	2.03	1.19	1.45	1.43	2.46	1.62	1.7	1.67	1.31	1.8	1.17	1.07	1.41	0.839	1.83	1.28	1.4	0.948	0.933	1.34	1.35	1.11	1.21	1.61	1.36	2.22	1.12	1.24	1.58	0.91	1.28	1.23	2.05	1.01	1.32	1.92	1.57
PC ae C40:3	0.649	0.627	0.767	0.708	0.84	0.603	0.599	0.883	0.557	0.787	0.838	0.724	0.888	0.417	0.685	0.632	0.654	0.612	0.586	0.5	0.652	0.84	0.512	0.366	0.62	0.474	0.72	0.689	0.671	0.574	0.544	0.605	0.547	0.561	0.6	0.632	0.379	0.674	0.659	0.833	0.632	0.45	0.626	0.773	0.933	0.442	0.474	0.79	0.663
PC ae C40:4	2.06	1.9	2.61	2.34	1.44	2.02	1.37	2.42	1.17	1.46	2.08	1.66	1.76	1.68	1.32	1.79	1.77	1.53	1.43	1.18	1.21	2.29	1.51	1.05	1.57	0.974	1.95	1.38	1.56	1.01	1.34	1.37	1.29	1.36	1.47	1.81	1.1	1.24	1.55	1.98	1.7	1.16	1.78	1.52	2.05	1.57	1.26	1.53	1.74
PC ae C40:5	2.93	2.9	3.59	3.33	2.5	3.22	2.67	3.54	2.03	2.84	2.84	2.84	3.28	2.52	2.14	3.01	3.17	2.74	2.38	2.2	2.1	3.36	2.36	1.5	2.22	1.7	2.8	2.64	2.48	1.74	2.52	2.38	2.1	2.73	2.41	3.09	1.67	2.16	2.19	2.36	2.43	1.84	3.27	2.55	2.89	2.33	1.89	2.63	2.53
PC ae C40:6	3.89	4.92	4.43	3.34	4.05	4.98	3.85	4.6	3.58	5.57	3.65	3.41	4.64	3.57	3.44	3.46	3.95	4.75	3.48	3.61	2.94	4.18	3.14	2.03	2.89	2.13	4.04	3.95	2.7	2.28	2.7	2.9	3.79	3.03	3.5	4.03	2.86	3.97	3.02	2.4	3.45	2.77	4.45	3.39	3.71	2.77	3.32	4.02	2.87
PC ae C42:1	0.261	0.26	0.302	0.259	0.262	0.289	0.277	0.333	0.188	0.309	0.375	0.241	0.295	0.246	0.285	0.231	0.345	0.24	0.258	0.198	0.239	0.317	0.23	0.167	0.227	0.266	0.287	0.321	0.287	0.171	0.262	0.226	0.183	0.254	0.259	0.296	0.206	0.201	0.336	0.262	0.172	0.166	0.228	0.225	0.27	0.235	0.246	0.279	0.231
PC ae C42:2	0.547	0.439	0.468	0.455	0.601	0.487	0.651	0.569	0.334	0.558	0.474	0.438	0.507	0.294	0.488	0.37	0.408	0.391	0.402	0.362	0.426	0.596	0.347	0.249	0.39	0.356	0.536	0.433	0.459	0.395	0.384	0.397	0.288	0.453	0.435	0.406	0.275	0.557	0.353	0.361	0.47	0.291	0.352	0.458	0.476	0.362	0.33	0.509	0.349
PC ae C42:3	0.581	0.631	0.589	0.618	0.544	0.476	0.698	0.381	0.418	0.82	0.493	0.447	0.643	0.432	0.575	0.394	0.381	0.408	0.462	0.376	0.528	0.693	0.442	0.255	0.404	0.39	0.528	0.567	0.486	0.452	0.484	0.449	0.287	0.434	0.455	0.428	0.393	0.717	0.598	0.744	0.414	0.264	0.614	0.887	0.492	0.476	0.368	0.603	0.433
PC ae C42:5	1.72	2.08	2.52	2.56	1.92	1.82	1.79	1.97	1.11	1.83	1.89	2.02	1.95	1.89	1.39	1.83	2.01	1.56	1.61	1.38	1.54	2.1	1.58	1.06	1.52	1.2	1.87	1.7	1.88	1.04	2.09	1.93	1.09	1.89	1.75	1.82	1.36	1.38	1.73	1.63	1.36	1.23	2.48	2.23	1.83	1.72	1.12	1.55	1.79
PC ae C44:4	0.295	0.37	0.45	0.387	0.294	0.221	0.491	0.38	0.173	0.385	0.318	0.297	0.305	0.255	0.316	0.286	0.244	0.242	0.302	0.152	0.324	0.318	0.246	0.179	0.262	0.205	0.355	0.276	0.389	0.205	0.317	0.253	0.244	0.229	0.305	0.256	0.183	0.207	0.387	0.561	0.318	0.177	0.363	0.507	0.237	0.405	0.303	0.391	0.298
PC ae C44:5	1.47	1.99	2.5	2.59	1.84	1.53	1.7	1.72	0.797	1.82	1.52	1.98	1.74	1.47	1.37	2.04	1.87	1.16	1.41	0.897	1.6	1.83	1.41	0.757	1.2	1.09	1.67	1.47	2.08	1.05	2.05	1.6	0.765	1.69	1.6	1.61	1.13	1.15	1.47	1.76	1.48	0.951	2.95	2.48	1.68	1.68	1.09	1.39	1.52
PC ae C44:6	0.812	1.23	1.35	1.02	1.23	0.816	0.856	0.917	0.55	1.14	0.798	1.13	1.04	0.827	0.809	1.11	0.931	0.838	0.816	0.574	0.942	1.03	0.914	0.482	0.754	0.688	0.903	0.991	1.03	0.538	0.933	1.04	0.614	0.865	1.01	0.886	0.716	0.917	0.853	1.2	0.806	0.563	1.86	1.69	0.893	1.02	0.648	0.952	0.814
SM (OH) C14:1	6.12	5.17	6.75	5.24	7.79	5.78	3.49	10.1	6.24	7.78	8.21	6.14	7.22	4.06	5.75	4.69	6.18	5.39	4.37	5.61	4.01	7.82	4.97	3.64	6.38	3.63	6.39	7.23	5.41	4.12	2.53	4.43	6.41	4.04	3.89	4.71	4.19	5.55	6.12	6.21	7.19	4.78	4.62	3.81	10.1	3.71	4.52	8.93	9.58
SM (OH) C16:1	3.59	3.42	3.9	3.56	3.72	2.84	1.68	6.99	4.44	4.61	4.92	3.16	4.26	2.48	3.52	2.68	3.75	3.78	3.13	2.92	2.15	4.14	2.81	2.82	3.36	2.18	4.3	3.33	3	2.16	1.54	2.37	4.01	2.48	2.53	3.46	2.57	3.25	2.55	2.83	4.21	2.97	3.04	2.12	5.24	2.36	3.09	4.64	4.66
SM (OH) C22:1	15.9	10.9	10.7	14.3	12.4	13.1	5.76	16.5	12.1	14.9	16.1	11.8	13.6	9.18	16	7.63	11.6	10.5	10.4	9.36	9.39	12.8	9.26	8.83	10.4	4.5	14.9	10.3	12.8	9.14	7.21	9.37	9.1	11.4	10.7	12.4	7.84	11.3	11.4	11.7	13.3	8.54	7.01	8.16	12.9	7.65	9.77	17.3	12.7
SM (OH) C22:2	12	11.7	11.7	13.6	17.3	12.2	6.9	17.8	14.9	13.3	17.3	14.1	16.2	7.94	14	9.41	13.8	9.37	11.5	11.2	9.63	16.2	10.9	8.18	10.6	6.14	14.1	13.6	12.4	8.91	7.01	10	11.1	10.3	10.6	13	7.91	12.4	11.5	6.95	13.7	9.06	9.69	9.22	17.7	6.42	9.23	17.5	15.5
SM (OH) C24:1	1.36	0.952	1.14	1.28	1.37	1.15	0.604	1.47	1.16	1.33	1.25	1.12	1.37	0.887	1.3	0.734	1.16	1.05	1.21	0.868	0.722	1.17	0.815	0.686	1.07	0.75	1.36	1.04	1.01	0.78	1.05	1.12	0.761	0.861	0.878	1.06	0.855	1.22	0.902	1.16	1.46	0.729	0.695	0.795	1.43	0.569	0.982	1.32	0.986
SM C16:0	123	130	155	170	145	148	92.5	134	116	165	195	130	148	125	131	92	96.4	167	94.2	93.9	126	144	120	79.1	124	94	143	140	140	115	103	136	132	133	109	110	76.2	117	99.1	123	124	95.1	105	125	133	125	126	181	131
SM C16:1	16.8	19.3	22.5	24.3	28.7	19.7	11.6	22.6	22.1	20.9	28.1	22.5	19.7	13.7	17.6	10.3	13.5	21.3	14.7	15.1	14.5	21	18.1	9.25	15.1	10.3	21	21	23	19	11.2	16.2	20.9	20.8	14.2	16.1	11.1	14.2	13.6	13.1	17.7	15.6	13	16.3	23.1	15.4	15.6	26.5	19.8
SM C18:0	33.3	28.3	34.4	44	27.6	21.9	14.6	41.4	40.1	38	47	26.1	29.2	25.9	36.7	15.3	23.2	46	28	21.4	18.9	27.3	24.8	28.2	20.9	19.7	38.4	21.8	34.3	25.8	16.6	21	38.8	39.8	27.1	30.7	18.1	24.5	19.8	19.1	28	22.7	23	19.1	29.6	34.9	26.8	35.3	34.3
SM C18:1	13.6	14.5	16.7	22.1	15.1	10.6	6.11	23.4	24.1	17	22	14	14.8	9.89	16.4	6.84	11.3	17.9	15	9.91	8.22	14.1	13.4	11.6	9.63	8.66	18.1	11.1	17.7	14.1	7.47	9.58	20.1	18.6	13.2	16.5	8.49	10.9	8.72	7.07	13.5	12.4	12.2	9.63	16.4	14.4	12.1	18.1	17.5
SM C20:2	0.236	0.239	0.356	0.367	0.441	0.284	0.073	0.311	0.469	0.387	0.526	0.356	0.276	0.177	0.274	0.16	0.289	0.344	0.35	0.141	0.24	0.209	0.249	0.17	0.32	0.245	0.357	0.376	0.248	0.101	0.137	0.22	0.385	0.267	0.276	0.348	0.135	0.156	0.257	0.201	0.372	0.387	0.321	0.347	0.569	0.24	0.27	0.432	0.527
SM C24:0	28.3	17.6	18.1	25.4	18.3	23.8	15	20.2	16.8	26.2	22.8	19.1	19.4	14.7	24.1	10.4	16	20.8	15.5	13	17.7	19.9	13.2	13.6	15.9	12.3	23.6	17.5	22.7	19.7	21.1	16.2	13.5	26	22	19.4	14.1	18.3	18.2	25.4	17.3	13.1	12.8	16.2	18.2	20.4	16.9	24.3	15.2
SM C24:1	75.4	74.1	82.2	102	87.7	81.6	61.9	64.2	74.8	94.7	105	81.2	89.4	67.5	82	51.9	75.6	99.5	67.5	60.8	84.5	70.3	66	48.7	56.6	56.4	80.6	72.8	87.3	64.2	79.1	80.7	73.8	87.9	81.7	73	50	95.1	52.2	43.9	51.5	45.7	57.9	75.9	64.7	69.3	73.3	99.3	65.2
SM C26:0	0.113	0.108	0.17	0.133	0.116	0.129	0.132	0.188	0.095	0.158	0.101	0.168	0.2	0.065	0.16	0.093	0.177	0.127	0.122	0.153	0.18	0.178	0.07	0.081	0.124	0.112	0.18	0.127	0.133	0.084	0.153	0.12	0.101	0.117	0.085	0.089	0.11	0.104	0.131	0.123	0.155	0.045	0.135	0.042	0.195	0.092	0.126	0.116	0.148
SM C26:1	0.432	0.497	0.372	0.4	0.62	0.451	0.384	0.444	0.409	0.797	0.605	0.486	0.421	0.493	0.668	0.294	0.506	0.768	0.603	0.361	0.391	0.415	0.306	0.276	0.202	0.393	0.523	0.386	0.361	0.338	0.533	0.428	0.345	0.458	0.508	0.329	0.387	0.771	0.281	0.247	0.38	0.243	0.472	0.54	0.382	0.452	0.41	0.628	0.418
H1	5622	4640	5105	6820	5121	3173	3963	5426	5604	5906	7538	7580	5793	7376	5616	6202	5267	8697	6145	6860	3241	6355	6576	12498	3521	5159	7170	6138	7423	9466	5770	3271	8177	5466	5000	5747	5820	3894	4462	19939	6327	7354	5899	5080	3373	14878	6192	6009	4203
PC ae C44:3	0.11	0.088	0.1	0.069	0.101	0.088	0.09	0.074	0.053	0.111	0.084	0.096	0.102	0.07	0.055	0.084	0.078	0.055	0.074	0.086	0.09	0.105	0.071	0.053	0.083	0.073	0.103	0.105	0.094	0.081	0.081	0.102	0.022	0.061	0.074	0.085	0.058	0.078	0.11	0.125	0.078	0.055	0.091	0.122	0.094	0.106	0.062	0.076	0.054
Cit	33.7	23.5	25.8	17.5	36.6	53.8	38.3	31.3	24.9	7.23	44	43.1	26.5	8.82	39.9	57.2	10.6	29.4	35.3	30.5	28.6	46.5	73.2	11.5	78.1	33.2	33.2	45.3	31.7	12.8	10.5	50.2	27.9	31.8	21.7	36.3	25.7	15.8	27.4	42.6	38.4	17.9	23.7	26.7	36.8	11.2	10	65.8	19.4
lysoPC a C28:1	0.166	0.15	0.198	0.155	0.24	0.159	0.153	0.352	0.177	0.293	0.193	0.214	0.303	0.115	0.217	0.209	0.196	0.165	0.182	0.204	0.106	0.347	0.124	0.153	0.183	0.135	0.206	0.143	0.197	0.148	0.082	0.18	0.166	0.108	0.124	0.156	0.131	0.136	0.152	0.128	0.208	0.085	0.124	0.082	0.33	0.12	0.098	0.179	0.172
PC aa C36:0	1.66	2.64	2.53	1.89	3.93	3.92	2.63	0.942	2.2	3.23	1.25	1.36	2.32	2.53	1.8	1.11	1.87	2.86	2.19	2.84	1.36	2.03	2.09	0.299	0.74	0.806	1.89	3.96	0.689	0.73	1.66	1.65	1.75	1.15	2.51	1.88	1.42	2.92	1.34	1.25	1.33	1.7	3.09	1.92	1.51	1.37	2.13	3.24	0.896
C10	0.175	0.156	0.292	0.212	0.244	0.491	0.486	0.294	0.209	0.187	0.228	0.543	0.324	0.15	0.268	0.314	0.115	0.378	0.179	0.148	0.175	0.331	0.195	0.134	0.144	0.09	0.232	0.37	0.253	0.098	0.14	0.243	0.205	0.333	0.106	0.278	0.332	0.15	0.187	0.252	0.208	0.192	0.174	0.197	0.214	0.154	0.221	0.233	0.164
lysoPC a C20:3	1.85	1.81	1.2	1.61	0.958	0.836	2.06	2.09	1.33	1.21	1.44	1.28	1.53	1.28	1.69	1.69	0.948	1.09	1.01	1.19	1.11	2.12	0.866	1.57	1.27	1.22	1.53	1.6	1.42	1.58	1.35	1.6	1.17	1.97	1.66	1.47	1.2	0.893	1.02	1.9	1.52	0.921	1.14	1.24	1.66	1.8	0.978	1.02	1.06
lysoPC a C26:1	0.086	0.186	0.084	0.142	0.14	0.127	0.205	0.102	0.037	0.137	0.072	0.181	0.195	0.098	0.093	0.099	0.164	0.146	0.08	0.084	0.113	0.146	0.086	0.11	0.092	0.062	0.09	0.118	0.101	0.082	0.089	0.126	0.085	0.135	0.091	0.13	0.12	0.122	0.104	0.126	0.084	0.062	0.092	0.111	0.146	0.063	0.065	0.071	0.075
PC ae C42:4	0.731	0.735	0.921	0.874	0.753	0.622	0.586	0.743	0.233	0.84	0.78	0.664	0.766	0.636	0.604	0.597	0.507	0.624	0.453	0.267	0.571	0.794	0.563	0.24	0.592	0.459	0.737	0.451	0.706	0.426	0.591	0.486	0.281	0.6	0.556	0.475	0.244	0.448	0.647	1.04	0.658	0.269	0.76	0.873	0.648	0.709	0.499	0.6	0.594
C5	0.195	0.079	0.104	0.123	0.143	0.151	0.203	0.17	0.086	0.097	0.132	0.152	0.105	0.184	0.151	0.187	0.107	0.192	0.124	0.18	0.161	0.157	0.284	0.153	0.197	0.387	0.16	0.104	0.14	0.103	0.098	0.182	0.118	0.084	0.078	0.13	0.201	0.173	0.081	0.209	0.17	0.13	0.145	0.084	0.123	0.138	0.271	0.146	0.081
Serotonin	0.607	0.484	0.436	0.339	0.322	0.19	0.269	0.303	0.296	0.307	0.565	0.045	0.404	0.082	0.646	0.226	0.152	0.41	0.475	0.226	1.41	0.291	0.274	0.609	0.024	0.149	0.537	0.318	0.428	0.696	0.513	0.147	0.141	0.414	0.579	0.077	0.377	0.513	0.658	0.287	0.606	0.144	0.588	0.303	0.355	0.156	0.053	0.369	0
alpha-AAA	2.17	0.943	1.04	1.09	0.926	0.92	0.926	1.3	0.868	1.1	0.809	1.08	0.881	0.666	1.65	1.38	2.32	1.53	1.74	2.19	0.621	1.17	2.84	2.22	0.831	0.881	1.4	1.03	1.34	1.12	0.813	1.19	1.22	1.08	1.1	1.37	1.35	0.995	1.3	1.39	0.636	0.362	0.281	0.011	0.849	0	0.686	0.78	0.047
[truncated: 44 more columns]
